# Supplementary material for: 2-Bromo­ethyl 2-chloro-6-methyl­quinoline-3-carboxyl­ate
Source: Acta Crystallogr Sect E Struct Rep Online. 2010 Mar 31;66(Pt 4):o1006. doi: 10.1107/S1600536810010160 (PMC2983929; doi:10.1107/S1600536810010160)
Supplement: Supplementary file 1 [file e-66-o1006-sup1.cif]

##############################################################################
###                                                                        ###
###        Electronic paper (Acta Crystallographica Section E)             ###
###                                                                        ###
##############################################################################
#                                                                            #
# This CIF contains the data in a paper accepted for publication in Acta     #
# Crystallographica Section E. It conforms to the requirements of Notes      #
# for Authors for Section E, and has been peer reviewed under the auspices   #
# of the IUCr Commission on Journals.                                        #
#                                                                            #
# Full details of the Crystallographic Information File format               #
# are given in the paper "The Crystallographic Information File (CIF):       #
# a New Standard Archive File for Crystallography" by S. R. Hall, F. H.      #
# Allen and I. D. Brown [Acta Cryst. (1991), A47, 655-685].                  #
#                                                                            #
# The current version of the core CIF dictionary is obtainable from          #
# ftp://ftp.iucr.org/pub/cif_core.dic. The current version number is 2.4.    #
#                                                                            #
# Software is freely available for graphical display of the structure(s) in  #
# this CIF.  For information consult the CIF home page http://www.iucr.org/  #
# cif/home.html                                                              #
#                                                                            #
# This file may be used for bona fide research purposes within the           #
# scientific community so long as proper attribution is given to the journal # 
# article from which it was obtained.                                        #
#                                                                            #
##############################################################################
                                             
data_global
_audit_creation_method     'WinGX routine CIF_UPDATE'
_audit_conform_dict_name     cif_core.dic
_audit_conform_dict_version     2.3
_journal_date_recd_electronic     2010-03-01
_journal_date_accepted     2010-03-18
_journal_name_full     'Acta Crystallographica, Section E'
_journal_year     2010
_journal_volume     66
_journal_issue      4
_journal_page_first     o1006
_journal_page_last     o1006
_journal_paper_category     QO
_journal_coeditor_code     BQ2201
_publ_contact_author_name     'Abdelmalek, Bouraiou'
_publ_contact_author_address
;
Laboratoire des Produits Naturels
d'Origine V\'eg\'etale et de Synth\`ese Organique
PHYSYNOR
Universit\'e Mentouri-Constantine
25000 Constantine
Algeria
;
_publ_contact_author_email     bouraiou.abdelmalek@yahoo.fr
_publ_contact_author_fax     '00 (213) 31 81 88 16'
_publ_contact_author_phone     '00 (213) 551 599 889'
_publ_section_title
;
2-Bromoethyl 2-chloro-6-methylquinoline-3-carboxylate
;
loop_
    _publ_author_name
    _publ_author_address
    'Benzerka, Saida'
;
Laboratoire des Produits Naturels d'Origine V\'eg\'etale
et de Synth\`ese Organique
PHYSYNOR
Universit\'e Mentouri-Constantine
25000 Constantine
Algeria
;
    'Bouraiou, Abdelmalek'
;
Laboratoire des Produits Naturels d'Origine V\'eg\'etale
et de Synth\`ese Organique
PHYSYNOR
Universit\'e Mentouri-Constantine
25000 Constantine
Algeria
;
    'Bouacida, Sofiane'
;
Unit\'e de Recherche de Chimie de l'Environnement et Mol\'eculaire Structurale
CHEMS
Universit\'e Mentouri-Constantine 25000
Algeria
;
    'Roisnel, Thierry'
;
Centre de Difractom\'etrie X
UMR 6226 CNRS Unit\'e Sciences Chimiques de Rennes
Universit\'e de Rennes I
263 Avenue du G\'en\'eral Leclerc
35042 Rennes
France
;
    'Belfaitah, Ali'
;
Laboratoire des Produits Naturels d'Origine V\'eg\'etale
et de Synth\`ese Organique
PHYSYNOR
Universit\'e Mentouri-Constantine
25000 Constantine
Algeria
;
data_I
_chemical_name_systematic
;
2-Bromoethyl 2-chloro-6-methylquinoline-3-carboxylate
;
_chemical_formula_moiety     'C13 H11 Br1 Cl1 N1 O2'
_chemical_formula_sum     'C13 H11 Br Cl N O2'
_chemical_formula_iupac     'C13 H11 Br1 Cl1 N1 O2'
_chemical_formula_weight     328.59
_space_group_crystal_system     monoclinic
_space_group_name_H-M_alt     'P 21/n'
_space_group_name_Hall     '-P 2yn'
loop_
    _space_group_symop_operation_xyz
    'x, y, z'
    '-x+1/2, y+1/2, -z+1/2'
    '-x, -y, -z'
    'x-1/2, -y-1/2, z-1/2'
_cell_length_a     6.1740(4)
_cell_length_b     29.0515(14)
_cell_length_c     7.2875(4)
_cell_angle_alpha     90
_cell_angle_beta     99.167(3)
_cell_angle_gamma     90
_cell_volume     1290.42(13)
_cell_formula_units_Z     4
_cell_measurement_reflns_used     3765
_cell_measurement_theta_min     2.8
_cell_measurement_theta_max     27.31
_cell_measurement_temperature     100(2)
_exptl_crystal_description     prism
_exptl_crystal_colour     colourless
_exptl_crystal_size_max     0.45
_exptl_crystal_size_mid     0.38
_exptl_crystal_size_min     0.11
_exptl_crystal_density_diffrn     1.691
_exptl_crystal_density_method     'not measured'
_exptl_crystal_F_000     656
_exptl_absorpt_coefficient_mu     3.385
_exptl_absorpt_correction_type     multi-scan
_exptl_absorpt_process_details
;
(SADABS; Sheldrick, 2002)
;
_exptl_absorpt_correction_T_min     0.238
_exptl_absorpt_correction_T_max     0.689
_exptl_special_details
;
;
_diffrn_ambient_temperature     100(2)
_diffrn_radiation_type     MoK\a
_diffrn_radiation_wavelength     0.71073
_diffrn_radiation_monochromator     graphite
_diffrn_measurement_device_type     'Bruker APEXII'
_diffrn_measurement_method     'CCD rotation images, thick slices'
_diffrn_reflns_number     11364
_diffrn_reflns_av_R_equivalents     0.0537
_diffrn_reflns_theta_min     2.8
_diffrn_reflns_theta_max     27.46
_diffrn_reflns_theta_full     27.46
_diffrn_measured_fraction_theta_max     0.998
_diffrn_measured_fraction_theta_full     0.998
_diffrn_reflns_limit_h_min     -7
_diffrn_reflns_limit_h_max     7
_diffrn_reflns_limit_k_min     -37
_diffrn_reflns_limit_k_max     37
_diffrn_reflns_limit_l_min     -9
_diffrn_reflns_limit_l_max     9
_refine_special_details
;
Refinement of <i>F</i>^2^ against ALL reflections. The weighted <i>R</i>-factor
wR and goodness of fit <i>S</i> are based on <i>F</i>^2^, conventional
<i>R</i>-factors <i>R</i> are based on <i>F</i>, with <i>F</i> set to zero for
negative <i>F</i>^2^. The threshold expression of <i>F</i>^2^ >
\s(<i>F</i>^2^) is used only for calculating <i>R</i>-factors(gt) etc. and is
not relevant to the choice of reflections for refinement. <i>R</i>-factors
based on <i>F</i>^2^ are statistically about twice as large as those based on
<i>F</i>, and <i>R</i>- factors based on ALL data will be even larger.
;
_reflns_number_total     2938
_reflns_number_gt     2430
_reflns_threshold_expression     I>2sigma(I)
_refine_ls_structure_factor_coef     Fsqd
_refine_ls_matrix_type     full
_refine_ls_R_factor_all     0.0483
_refine_ls_R_factor_gt     0.0365
_refine_ls_wR_factor_gt     0.0872
_refine_ls_wR_factor_ref     0.0919
_refine_ls_goodness_of_fit_ref     1.02
_refine_ls_restrained_S_all     1.02
_refine_ls_number_reflns     2938
_refine_ls_number_parameters     164
_refine_ls_number_restraints     0
_refine_ls_hydrogen_treatment     constr
_refine_ls_weighting_scheme     calc
_refine_ls_weighting_details
         'calc w=1/[\s^2^(Fo^2^)+(0.0397P)^2^+1.2764P] where P=(Fo^2^+2Fc^2^)/3'
_atom_sites_solution_hydrogens     geom
_atom_sites_solution_primary     direct
_atom_sites_solution_secondary     difmap
_refine_ls_shift/su_max     0.001
_refine_ls_shift/su_mean     0
_refine_diff_density_max     0.738
_refine_diff_density_min     -0.854
_refine_ls_extinction_method     none
loop_
    _atom_type_symbol
    _atom_type_description
    _atom_type_scat_dispersion_real
    _atom_type_scat_dispersion_imag
    _atom_type_scat_source
    C C 0.0033 0.0016 'International Tables Vol C Tables 4.2.6.8 and 6.1.1.4'
    H H 0 0 'International Tables Vol C Tables 4.2.6.8 and 6.1.1.4'
    N N 0.0061 0.0033 'International Tables Vol C Tables 4.2.6.8 and 6.1.1.4'
    O O 0.0106 0.006 'International Tables Vol C Tables 4.2.6.8 and 6.1.1.4'
    Cl Cl 0.1484 0.1585 'International Tables Vol C Tables 4.2.6.8 and 6.1.1.4'
    Br Br -0.2901 2.4595 'International Tables Vol C Tables 4.2.6.8 and 6.1.1.4'
_computing_data_collection     'APEX2 (Bruker, 2001)'
_computing_cell_refinement     'SMART (Bruker, 2001)'
_computing_data_reduction     'SAINT (Bruker, 2001)'
_computing_structure_solution     'SIR2002 (Burla <i>et al.</i>,  2005)'
_computing_structure_refinement     'SHELXL97 (Sheldrick, 2008)'
_computing_molecular_graphics
 'ORTEP-3 for Windows (Farrugia, 1997) and DIAMOND (Brandenburg & Berndt, 2001)'
_computing_publication_material     'WinGX (Farrugia, 1999)'
loop_
    _atom_site_type_symbol
    _atom_site_label
    _atom_site_fract_x
    _atom_site_fract_y
    _atom_site_fract_z
    _atom_site_U_iso_or_equiv
    _atom_site_adp_type
    _atom_site_calc_flag
    _atom_site_refinement_flags
    _atom_site_occupancy
    _atom_site_disorder_assembly
    _atom_site_disorder_group
    C C1 0.7808(4) 0.08966(9) 0.2084(4) 0.0164(5) Uani d . 1 . .
    C C2 1.0027(4) 0.10023(8) 0.2862(4) 0.0152(5) Uani d . 1 . .
    C C3 1.1423(4) 0.06355(9) 0.3242(4) 0.0151(5) Uani d . 1 . .
    H H3 1.2874 0.0687 0.3775 0.018 Uiso calc R 1 . .
    C C4 1.0694(4) 0.01828(9) 0.2837(4) 0.0147(5) Uani d . 1 . .
    C C5 1.2083(4) -0.02083(9) 0.3149(4) 0.0167(6) Uani d . 1 . .
    H H5 1.3551 -0.0169 0.3657 0.02 Uiso calc R 1 . .
    C C6 1.1299(4) -0.06439(9) 0.2713(4) 0.0161(5) Uani d . 1 . .
    C C7 0.9057(5) -0.06973(9) 0.1919(4) 0.0180(6) Uani d . 1 . .
    H H7 0.8517 -0.0991 0.1616 0.022 Uiso calc R 1 . .
    C C8 0.7665(4) -0.03275(9) 0.1586(4) 0.0181(6) Uani d . 1 . .
    H H8 0.6206 -0.0371 0.1057 0.022 Uiso calc R 1 . .
    C C9 0.8464(4) 0.01207(9) 0.2053(4) 0.0147(5) Uani d . 1 . .
    C C10 1.2752(5) -0.10631(9) 0.3046(4) 0.0204(6) Uani d . 1 . .
    H H10A 1.425 -0.0968 0.3394 0.031 Uiso calc R 1 . .
    H H10B 1.2613 -0.1244 0.193 0.031 Uiso calc R 1 . .
    H H10C 1.2317 -0.1244 0.4027 0.031 Uiso calc R 1 . .
    C C11 1.0855(4) 0.14836(9) 0.3158(4) 0.0188(6) Uani d . 1 . .
    C C12 1.3409(5) 0.19567(9) 0.5055(5) 0.0263(7) Uani d . 1 . .
    H H12A 1.3736 0.2075 0.3885 0.032 Uiso calc R 1 . .
    H H12B 1.4788 0.1915 0.5883 0.032 Uiso calc R 1 . .
    C C13 1.2040(5) 0.23018(9) 0.5886(5) 0.0247(7) Uani d . 1 . .
    H H13A 1.065 0.2342 0.507 0.03 Uiso calc R 1 . .
    H H13B 1.2789 0.2596 0.6002 0.03 Uiso calc R 1 . .
    N N1 0.7035(4) 0.04864(7) 0.1709(3) 0.0164(5) Uani d . 1 . .
    O O1 1.0343(4) 0.17987(7) 0.2112(3) 0.0292(5) Uani d . 1 . .
    O O2 1.2320(3) 0.15146(6) 0.4733(3) 0.0199(4) Uani d . 1 . .
    Cl Cl1 0.58811(11) 0.13419(2) 0.16345(10) 0.02179(17) Uani d . 1 . .
    Br Br1 1.15019(5) 0.209908(9) 0.83386(5) 0.02814(11) Uani d . 1 . .
loop_
    _atom_site_aniso_label
    _atom_site_aniso_U_11
    _atom_site_aniso_U_22
    _atom_site_aniso_U_33
    _atom_site_aniso_U_12
    _atom_site_aniso_U_13
    _atom_site_aniso_U_23
    C1 0.0161(13) 0.0178(12) 0.0153(13) 0.0059(10) 0.0026(11) 0.0012(11)
    C2 0.0163(13) 0.0125(11) 0.0176(13) -0.0006(9) 0.0050(11) -0.0013(10)
    C3 0.0117(12) 0.0159(12) 0.0180(13) 0.0001(9) 0.0030(11) 0.0004(11)
    C4 0.0134(12) 0.0140(11) 0.0169(13) -0.0012(9) 0.0035(11) 0.0000(10)
    C5 0.0124(12) 0.0174(12) 0.0200(14) 0.0012(10) 0.0018(11) -0.0007(11)
    C6 0.0177(13) 0.0160(12) 0.0150(13) 0.0031(9) 0.0039(11) 0.0005(11)
    C7 0.0207(14) 0.0130(12) 0.0198(14) -0.0013(10) 0.0019(12) -0.0006(11)
    C8 0.0151(13) 0.0179(12) 0.0202(14) -0.0014(10) -0.0004(11) -0.0036(11)
    C9 0.0147(13) 0.0142(12) 0.0151(13) 0.0016(9) 0.0017(11) 0.0002(10)
    C10 0.0207(14) 0.0147(12) 0.0261(16) 0.0042(10) 0.0045(12) -0.0006(11)
    C11 0.0169(13) 0.0144(12) 0.0281(16) 0.0005(10) 0.0123(12) -0.0014(12)
    C12 0.0254(15) 0.0119(12) 0.043(2) -0.0056(11) 0.0098(14) -0.0054(13)
    C13 0.0291(16) 0.0125(12) 0.0335(18) -0.0003(11) 0.0079(14) -0.0005(12)
    N1 0.0133(11) 0.0173(10) 0.0179(12) 0.0036(8) 0.0005(9) -0.0005(10)
    O1 0.0349(12) 0.0158(9) 0.0376(13) 0.0016(8) 0.0084(11) 0.0066(10)
    O2 0.0208(10) 0.0117(8) 0.0280(11) -0.0022(7) 0.0062(9) -0.0040(8)
    Cl1 0.0196(3) 0.0190(3) 0.0273(4) 0.0092(2) 0.0050(3) 0.0016(3)
    Br1 0.03431(19) 0.01765(15) 0.0334(2) 0.00054(11) 0.00824(14) -0.00443(13)
_geom_special_details
;
All esds (except the esd in the dihedral angle between two l.s. planes) are
estimated using the full covariance matrix. The cell esds are taken into
account individually in the estimation of esds in distances, angles and
torsion angles; correlations between esds in cell parameters are only used
when they are defined by crystal symmetry. An approximate (isotropic)
treatment of cell esds is used for estimating esds involving l.s. planes.
;
loop_
    _geom_bond_atom_site_label_1
    _geom_bond_atom_site_label_2
    _geom_bond_site_symmetry_2
    _geom_bond_distance
    _geom_bond_publ_flag
    C1 N1 . 1.296(3) ?
    C1 C2 . 1.430(4) ?
    C1 Cl1 . 1.753(3) ?
    C2 C3 . 1.371(3) ?
    C2 C11 . 1.493(3) ?
    C3 C4 . 1.406(3) ?
    C3 H3 . 0.93 ?
    C4 C9 . 1.416(4) ?
    C4 C5 . 1.420(3) ?
    C5 C6 . 1.374(4) ?
    C5 H5 . 0.93 ?
    C6 C7 . 1.422(4) ?
    C6 C10 . 1.509(3) ?
    C7 C8 . 1.373(4) ?
    C7 H7 . 0.93 ?
    C8 C9 . 1.415(3) ?
    C8 H8 . 0.93 ?
    C9 N1 . 1.378(3) ?
    C10 H10A . 0.96 ?
    C10 H10B . 0.96 ?
    C10 H10C . 0.96 ?
    C11 O1 . 1.201(3) ?
    C11 O2 . 1.346(3) ?
    C12 O2 . 1.451(3) ?
    C12 C13 . 1.500(4) ?
    C12 H12A . 0.97 ?
    C12 H12B . 0.97 ?
    C13 Br1 . 1.960(3) ?
    C13 H13A . 0.97 ?
    C13 H13B . 0.97 ?
loop_
    _geom_angle_atom_site_label_1
    _geom_angle_atom_site_label_2
    _geom_angle_atom_site_label_3
    _geom_angle_site_symmetry_1
    _geom_angle_site_symmetry_3
    _geom_angle
    _geom_angle_publ_flag
    N1 C1 C2 . . 125.3(2) ?
    N1 C1 Cl1 . . 115.0(2) ?
    C2 C1 Cl1 . . 119.6(2) ?
    C3 C2 C1 . . 116.4(2) ?
    C3 C2 C11 . . 120.6(2) ?
    C1 C2 C11 . . 122.9(2) ?
    C2 C3 C4 . . 121.0(2) ?
    C2 C3 H3 . . 119.5 ?
    C4 C3 H3 . . 119.5 ?
    C3 C4 C9 . . 117.5(2) ?
    C3 C4 C5 . . 123.4(2) ?
    C9 C4 C5 . . 119.1(2) ?
    C6 C5 C4 . . 121.2(2) ?
    C6 C5 H5 . . 119.4 ?
    C4 C5 H5 . . 119.4 ?
    C5 C6 C7 . . 118.6(2) ?
    C5 C6 C10 . . 121.9(2) ?
    C7 C6 C10 . . 119.5(2) ?
    C8 C7 C6 . . 121.9(2) ?
    C8 C7 H7 . . 119.1 ?
    C6 C7 H7 . . 119.1 ?
    C7 C8 C9 . . 119.5(2) ?
    C7 C8 H8 . . 120.2 ?
    C9 C8 H8 . . 120.2 ?
    N1 C9 C8 . . 118.5(2) ?
    N1 C9 C4 . . 121.9(2) ?
    C8 C9 C4 . . 119.6(2) ?
    C6 C10 H10A . . 109.5 ?
    C6 C10 H10B . . 109.5 ?
    H10A C10 H10B . . 109.5 ?
    C6 C10 H10C . . 109.5 ?
    H10A C10 H10C . . 109.5 ?
    H10B C10 H10C . . 109.5 ?
    O1 C11 O2 . . 124.3(2) ?
    O1 C11 C2 . . 125.0(3) ?
    O2 C11 C2 . . 110.7(2) ?
    O2 C12 C13 . . 112.4(2) ?
    O2 C12 H12A . . 109.1 ?
    C13 C12 H12A . . 109.1 ?
    O2 C12 H12B . . 109.1 ?
    C13 C12 H12B . . 109.1 ?
    H12A C12 H12B . . 107.9 ?
    C12 C13 Br1 . . 110.8(2) ?
    C12 C13 H13A . . 109.5 ?
    Br1 C13 H13A . . 109.5 ?
    C12 C13 H13B . . 109.5 ?
    Br1 C13 H13B . . 109.5 ?
    H13A C13 H13B . . 108.1 ?
    C1 N1 C9 . . 117.9(2) ?
    C11 O2 C12 . . 115.3(2) ?
loop_
    _geom_torsion_atom_site_label_1
    _geom_torsion_atom_site_label_2
    _geom_torsion_atom_site_label_3
    _geom_torsion_atom_site_label_4
    _geom_torsion_site_symmetry_1
    _geom_torsion_site_symmetry_2
    _geom_torsion_site_symmetry_3
    _geom_torsion_site_symmetry_4
    _geom_torsion
    _geom_torsion_publ_flag
    N1 C1 C2 C3 . . . . -0.3(4) ?
    Cl1 C1 C2 C3 . . . . 177.6(2) ?
    N1 C1 C2 C11 . . . . 176.2(3) ?
    Cl1 C1 C2 C11 . . . . -5.9(4) ?
    C1 C2 C3 C4 . . . . 1.4(4) ?
    C11 C2 C3 C4 . . . . -175.2(3) ?
    C2 C3 C4 C9 . . . . -1.0(4) ?
    C2 C3 C4 C5 . . . . 178.1(3) ?
    C3 C4 C5 C6 . . . . -179.3(3) ?
    C9 C4 C5 C6 . . . . -0.3(4) ?
    C4 C5 C6 C7 . . . . 0.6(4) ?
    C4 C5 C6 C10 . . . . -179.6(3) ?
    C5 C6 C7 C8 . . . . -0.3(4) ?
    C10 C6 C7 C8 . . . . -180.0(3) ?
    C6 C7 C8 C9 . . . . -0.4(4) ?
    C7 C8 C9 N1 . . . . -179.9(3) ?
    C7 C8 C9 C4 . . . . 0.8(4) ?
    C3 C4 C9 N1 . . . . -0.6(4) ?
    C5 C4 C9 N1 . . . . -179.7(3) ?
    C3 C4 C9 C8 . . . . 178.7(3) ?
    C5 C4 C9 C8 . . . . -0.4(4) ?
    C3 C2 C11 O1 . . . . 137.8(3) ?
    C1 C2 C11 O1 . . . . -38.6(4) ?
    C3 C2 C11 O2 . . . . -40.1(4) ?
    C1 C2 C11 O2 . . . . 143.5(3) ?
    O2 C12 C13 Br1 . . . . 62.8(3) ?
    C2 C1 N1 C9 . . . . -1.2(4) ?
    Cl1 C1 N1 C9 . . . . -179.2(2) ?
    C8 C9 N1 C1 . . . . -177.6(3) ?
    C4 C9 N1 C1 . . . . 1.7(4) ?
    O1 C11 O2 C12 . . . . -4.3(4) ?
    C2 C11 O2 C12 . . . . 173.6(2) ?
    C13 C12 O2 C11 . . . . 81.8(3) ?
loop_
    _geom_hbond_atom_site_label_D
    _geom_hbond_atom_site_label_H
    _geom_hbond_atom_site_label_A
    _geom_hbond_site_symmetry_A
    _geom_hbond_distance_DH
    _geom_hbond_distance_HA
    _geom_hbond_distance_DA
    _geom_hbond_angle_DHA
    _geom_hbond_publ_flag
    C13 H13B O1 4_666 0.9700 2.4100 3.347(4) 162.00 yes
