# Supplementary material for: 2-Bromo­ethyl 2-chloro-6-methyl­quinoline-3-carboxyl­ate
Source: Acta Crystallogr Sect E Struct Rep Online. 2010 Mar 31;66(Pt 4):o1006. doi: 10.1107/S1600536810010160 (PMC2983929; doi:10.1107/S1600536810010160)
Supplement: Supplementary file 2 [file e-66-o1006-Isup2.hkl]

#
# h,k,l, Fc-squared, Fo-squared, sigma(Fo-squared) and status flag
#
data_I
_shelx_title ' import in P 21/n'
_shelx_refln_list_code          4
_shelx_F_calc_maximum      211.77
_exptl_crystal_F_000       656.00
_reflns_d_resolution_high  0.7706
 
loop_
 _symmetry_equiv_pos_as_xyz
 'x, y, z'
 '-x+1/2, y+1/2, -z+1/2'
 '-x, -y, -z'
 'x-1/2, -y-1/2, z-1/2'
 
_cell_length_a     6.1740
_cell_length_b    29.0515
_cell_length_c     7.2875
_cell_angle_alpha  90.000
_cell_angle_beta   99.167
_cell_angle_gamma  90.000
 
_shelx_F_squared_multiplier     1.000
 
loop_
 _refln_index_h
 _refln_index_k
 _refln_index_l
 _refln_F_squared_calc
 _refln_F_squared_meas
 _refln_F_squared_sigma
 _refln_observed_status
   2   0   0     7045.03     7723.67    215.43 o
   4   0   0     2971.10     3110.42    136.81 o
   6   0   0       24.47       43.03     24.53 o
   1   1   0     7867.99     8577.92    178.47 o
   2   1   0    26178.13    27403.51    582.23 o
   3   1   0     1030.78     1177.97     39.16 o
   4   1   0      132.19       94.72     11.13 o
   5   1   0      146.10      188.73     23.30 o
   6   1   0      117.93      155.04     18.59 o
   7   1   0      204.33      202.41     23.56 o
   1   2   0     1229.69     1220.44     29.16 o
   2   2   0       52.21       51.79      5.32 o
   3   2   0       69.99       71.21      7.44 o
   4   2   0     1709.47     1611.77     53.75 o
   5   2   0      763.42      719.68     32.36 o
   6   2   0      819.25      866.65     38.97 o
   7   2   0      168.33      169.52     23.14 o
   1   3   0       95.78       93.94      3.07 o
   2   3   0      498.51      393.55     12.79 o
   3   3   0      472.68      322.75     11.94 o
   4   3   0     2213.39     2322.90     74.27 o
   5   3   0      674.36      667.61     30.03 o
   6   3   0      189.80      203.34     20.01 o
   7   3   0      477.74      506.12     33.04 o
   0   4   0      155.63      108.39      9.23 o
   1   4   0    25258.42    25596.34    533.14 o
   2   4   0     2985.83     3370.32     73.39 o
   3   4   0       65.45      124.09     11.78 o
   4   4   0      822.94      892.05     27.72 o
   5   4   0     1469.66     1351.53     49.37 o
   6   4   0     1888.60     1864.25     66.65 o
   7   4   0      306.63      299.40     26.57 o
   1   5   0     8186.88     8713.46    200.54 o
   2   5   0       39.95       66.46      3.10 o
   3   5   0     5559.87     5810.59    147.88 o
   4   5   0     1639.51     1702.95     47.67 o
   5   5   0       10.27       18.30     11.58 o
   6   5   0        3.92      -13.80     13.80 o
   7   5   0       16.13       26.71     19.06 o
   0   6   0      221.66      283.12      8.93 o
   1   6   0    21437.30    22253.69    463.05 o
   2   6   0      492.42      498.02     17.95 o
   3   6   0     4646.22     4902.87    125.22 o
   4   6   0        0.49       -5.56      5.56 o
   5   6   0     1221.04     1258.40     51.76 o
   6   6   0      189.94      183.62     20.13 o
   7   6   0        8.66       27.62     18.95 o
   1   7   0    11371.33    11805.05    246.19 o
   2   7   0       26.47       15.28      2.95 o
   3   7   0     5610.99     5518.99    140.89 o
   4   7   0        3.89       -0.04      6.05 o
   5   7   0      844.54      889.25     36.73 o
   6   7   0       35.12       15.64     14.75 o
   7   7   0      636.54      722.57     38.59 o
   0   8   0     1395.66     1412.59     37.75 o
   1   8   0     4863.42     5501.72    119.93 o
   2   8   0      148.70      180.63      6.18 o
   3   8   0     2089.58     2021.69     54.49 o
   4   8   0      614.98      601.35     21.10 o
   5   8   0     5096.91     5228.74    136.72 o
   6   8   0     1385.91     1313.43     51.95 o
   7   8   0      241.04      267.72     26.22 o
   1   9   0      498.30      438.47     11.08 o
   2   9   0       39.52       25.84      3.13 o
   3   9   0     3673.33     3359.15     77.62 o
   4   9   0     1417.69     1416.98     41.08 o
   5   9   0      609.71      604.13     23.03 o
   6   9   0      283.56      290.15     23.55 o
   7   9   0      362.74      406.19     42.06 o
   0  10   0     3321.90     3403.48     84.86 o
   1  10   0      312.06      356.99     10.43 o
   2  10   0       23.25       22.18      7.16 o
   3  10   0      590.13      699.38     18.95 o
   4  10   0      577.74      556.35     25.12 o
   5  10   0      805.92      810.14     31.82 o
   6  10   0     2318.20     2239.30     79.87 o
   7  10   0       45.06       39.22     23.34 o
   1  11   0     1432.10     1728.72     35.21 o
   2  11   0     2813.53     2693.51     58.36 o
   3  11   0     1611.37     1545.54     37.54 o
   4  11   0      264.77      251.53     13.03 o
   5  11   0      107.23      103.64     10.98 o
   6  11   0      237.13      266.18     22.56 o
   7  11   0      314.08      305.96     32.52 o
   0  12   0    13088.16    13261.70    361.15 o
   1  12   0     1875.79     2094.56     42.33 o
   2  12   0     1082.54     1159.55     26.83 o
   3  12   0     1737.03     1691.92     41.20 o
   4  12   0     3341.37     3451.86     91.81 o
   5  12   0       60.36       85.68     10.92 o
   6  12   0      224.59      235.79     26.72 o
   7  12   0        4.18       -7.52     37.33 o
   1  13   0      845.50     1088.27     25.00 o
   2  13   0    14256.58    14418.94    291.39 o
   3  13   0      996.09     1072.00     27.59 o
   4  13   0     1326.54     1240.00     37.41 o
   5  13   0        3.17        2.97      9.25 o
   6  13   0      481.79      531.98     35.77 o
   7  13   0      158.83      164.89     28.65 o
   0  14   0    13111.02    13476.21    367.83 o
   1  14   0      104.51      117.46      8.55 o
   2  14   0      434.73      525.15     18.84 o
   3  14   0      100.25      110.44      6.82 o
   4  14   0     7902.50     7851.67    200.79 o
   5  14   0     1761.82     1674.05     49.64 o
   6  14   0       44.84       83.02     15.07 o
   7  14   0      160.28      200.31     29.81 o
   1  15   0       24.03       38.37      4.35 o
   2  15   0     3903.39     3618.62     78.03 o
   3  15   0     2198.06     2111.75     50.90 o
   4  15   0       44.97       33.69      8.58 o
   5  15   0       30.14       33.60     11.64 o
   6  15   0      807.81      781.85     49.88 o
   7  15   0      936.80      892.26     52.73 o
   0  16   0     1940.67     2154.12     62.22 o
   1  16   0     2660.28     2656.86     64.25 o
   2  16   0     2576.10     2957.69     61.97 o
   3  16   0        8.88        7.70      5.05 o
   4  16   0      191.10      195.45     16.68 o
   5  16   0      830.73      817.66     38.43 o
   6  16   0      174.49      165.63     17.96 o
   7  16   0       67.12       38.92     29.60 o
   1  17   0      630.90      629.07     16.92 o
   2  17   0      328.58      360.53     11.19 o
   3  17   0     2695.45     2686.31     59.37 o
   4  17   0     4321.59     4173.78     97.55 o
   5  17   0      228.62      245.88     17.79 o
   6  17   0       23.53        9.20     14.47 o
   7  17   0       18.04       14.18     28.41 o
   0  18   0      343.01      306.56     13.66 o
   1  18   0     5780.52     5678.10    123.99 o
   2  18   0      167.95      170.83      8.65 o
   3  18   0      375.36      361.28     13.63 o
   4  18   0       15.26        7.01      6.95 o
   5  18   0     1529.61     1539.42     53.26 o
   6  18   0      736.93      842.76     37.08 o
   1  19   0     3373.74     3291.16     80.97 o
   2  19   0       75.74       57.75      6.63 o
   3  19   0     2512.35     2531.64     60.89 o
   4  19   0       22.00       25.36      7.24 o
   5  19   0      755.98      788.99     33.46 o
   6  19   0       47.90       57.25     17.33 o
   0  20   0      508.21      527.59     19.91 o
   1  20   0     3174.74     3360.41     72.13 o
   2  20   0      724.32      760.45     21.79 o
   3  20   0     1987.56     1821.59     47.05 o
   4  20   0       11.29       16.66      7.93 o
   5  20   0      770.95      854.92     38.92 o
   6  20   0      354.83      311.29     25.65 o
   1  21   0     2754.40     2653.98     58.02 o
   2  21   0       86.57       94.00      7.68 o
   3  21   0     4412.43     4003.32     97.13 o
   4  21   0      618.07      671.94     29.77 o
   5  21   0      152.18      150.66     17.94 o
   6  21   0       40.61       32.55     17.68 o
   0  22   0     1382.66     1355.46     55.11 o
   1  22   0     1102.51     1165.80     28.48 o
   2  22   0      903.28      876.64     24.39 o
   3  22   0       28.09       18.55      7.87 o
   4  22   0      940.55      866.48     36.70 o
   5  22   0      943.93     1008.61     44.39 o
   6  22   0      478.67      443.70     44.47 o
   1  23   0      405.92      426.89     14.20 o
   2  23   0     1056.99      947.50     29.38 o
   3  23   0      120.29      123.08     11.05 o
   4  23   0     1066.07     1018.87     42.52 o
   5  23   0      456.43      460.45     27.90 o
   6  23   0      287.60      398.86     28.73 o
   0  24   0      168.36      205.38     13.80 o
   1  24   0     1230.29     1236.40     30.48 o
   2  24   0      169.09      195.26     11.66 o
   3  24   0       22.69       32.26     10.80 o
   4  24   0      819.25      845.09     37.92 o
   5  24   0      100.99      114.30     22.81 o
   6  24   0      326.64      350.33     32.08 o
   1  25   0      349.30      342.67     14.94 o
   2  25   0     2808.68     2588.08     74.22 o
   3  25   0        1.97       -1.36     11.48 o
   4  25   0       42.54       34.94     14.22 o
   5  25   0      185.56      164.96     23.64 o
   0  26   0     6744.84     6963.25    243.89 o
   1  26   0       86.21       75.22     11.33 o
   2  26   0      100.58      117.21     11.71 o
   3  26   0        0.71       -0.40      9.31 o
   4  26   0     1811.36     1841.32     68.69 o
   5  26   0      349.22      293.10     24.61 o
   1  27   0        5.20        1.31      8.77 o
   2  27   0     4115.66     3916.86    129.31 o
   3  27   0      627.97      619.93     24.65 o
   4  27   0       47.30       71.09     22.10 o
   5  27   0      199.81      273.37     37.21 o
   0  28   0     1370.67     1379.72     63.43 o
   1  28   0      219.16      225.98     19.48 o
   2  28   0       15.33       41.87     10.21 o
   3  28   0       64.42       54.43     19.38 o
   4  28   0      454.10      481.87     34.70 o
   5  28   0     1045.26      990.35     46.36 o
   1  29   0      327.86      310.15     16.99 o
   2  29   0      461.73      516.94     22.21 o
   3  29   0      651.90      633.43     25.68 o
   4  29   0      381.64      386.34     26.34 o
   5  29   0       46.37       46.48     37.40 o
   0  30   0       12.29       33.04     25.29 o
   1  30   0      741.34      751.07     29.21 o
   2  30   0      190.68      164.65     13.90 o
   3  30   0      188.18      184.69     15.11 o
   4  30   0       71.05       62.72     25.00 o
   1  31   0     1472.03     1460.94     47.53 o
   2  31   0      122.69      110.82     13.39 o
   3  31   0      681.40      622.93     26.32 o
   4  31   0       11.80      -11.20     16.12 o
   0  32   0      199.91      201.73     24.63 o
   1  32   0     1460.78     1539.84     49.85 o
   2  32   0        8.52       20.34     11.33 o
   3  32   0     1143.42     1156.36     40.05 o
   4  32   0       67.23       71.93     19.13 o
   1  33   0     1819.72     1800.28     57.23 o
   2  33   0      244.89      282.40     27.57 o
   3  33   0     1726.52     1696.64     54.13 o
   0  34   0      149.65      136.33     22.96 o
   1  34   0     1373.20     1455.26     48.62 o
   2  34   0      388.59      415.68     21.84 o
   3  34   0       19.93       21.56     13.20 o
   1  35   0      332.22      398.48     22.76 o
   2  35   0      371.04      409.98     23.54 o
   0  36   0     2278.40     2500.56    108.90 o
   1  36   0      156.76      222.65     19.04 o
   2  36   0        5.88       22.52     13.76 o
   1  37   0      805.08      839.09     34.93 o
  -7   0   1      915.72      992.29     85.12 o
  -5   0   1     2675.71     2678.58    123.39 o
  -3   0   1     2779.11     2753.58    168.79 o
  -1   0   1    10160.22    10654.33    436.18 o
   1   0   1    12894.01    13690.45    395.45 o
   3   0   1      197.65      254.79     12.53 o
   5   0   1     1258.23     1386.56    204.63 o
   7   0   1      488.54      527.20     80.81 o
  -7   1   1      523.41      549.26     33.78 o
  -6   1   1        3.15        7.04     13.65 o
  -5   1   1     2491.07     2535.27     82.70 o
  -4   1   1      317.82      373.96     17.17 o
  -3   1   1     6508.47     6891.67    286.86 o
  -2   1   1     1419.17     1641.17     50.42 o
  -1   1   1      825.27      851.97     24.73 o
   0   1   1      128.27      129.56      5.57 o
   1   1   1     4985.24     5026.98    103.70 o
   2   1   1      327.96      426.97     12.04 o
   3   1   1     9579.19     9753.40    219.96 o
   4   1   1     1839.88     1820.31     44.21 o
   5   1   1       61.72       80.49     13.91 o
   6   1   1       56.48       31.72     15.11 o
   7   1   1       24.77       61.09     19.82 o
  -7   2   1      135.82      148.43     22.41 o
  -6   2   1      166.23      186.20     20.09 o
  -5   2   1     2153.24     2200.38     61.40 o
  -4   2   1      218.36      238.86     13.13 o
  -3   2   1     4553.09     4790.62    201.91 o
  -2   2   1      281.75      353.11     13.74 o
  -1   2   1      971.82     1063.80     39.43 o
   0   2   1     1759.72     1581.54     33.44 o
   1   2   1    11590.32    11929.94    244.21 o
   2   2   1    10956.70    12050.85    277.92 o
   3   2   1       46.68       40.27      5.04 o
   4   2   1      477.64      459.22     17.05 o
   5   2   1     1547.42     1631.69     57.69 o
   6   2   1      940.96      966.74     42.34 o
   7   2   1      422.87      438.42     33.30 o
  -7   3   1      668.84      715.67     51.51 o
  -6   3   1      133.93      131.24     23.38 o
  -5   3   1       49.05       53.61      9.50 o
  -4   3   1      474.84      397.91     18.33 o
  -3   3   1      612.32      580.31     55.53 o
  -2   3   1      128.65      175.44      9.53 o
  -1   3   1     3349.30     3587.74     92.66 o
   0   3   1       13.43       20.63      2.29 o
   1   3   1       28.74       15.39      1.92 o
   2   3   1     3470.31     3634.56     85.56 o
   3   3   1     3646.51     3333.45     86.88 o
   4   3   1     7217.07     7315.62    186.71 o
   5   3   1     1203.38     1132.20     43.85 o
   6   3   1        2.50        4.06     14.13 o
   7   3   1      524.88      576.94     34.96 o
  -7   4   1       41.81       36.35     22.98 o
  -6   4   1      437.19      430.69     28.16 o
  -5   4   1      338.96      338.22     15.61 o
  -4   4   1     1784.95     1716.96     52.92 o
  -3   4   1       71.45       62.26     14.84 o
  -2   4   1       11.99       15.58      4.83 o
  -1   4   1      214.47      248.39     12.92 o
   0   4   1     2726.76     2838.46     57.34 o
   1   4   1     9711.14    10072.41    185.35 o
   2   4   1     9124.27     9412.09    217.67 o
   3   4   1     2391.93     2526.16     66.95 o
   4   4   1      390.77      402.01     15.90 o
   5   4   1     1968.67     1907.95     65.55 o
   6   4   1     2909.02     2886.88     96.45 o
   7   4   1      217.12      296.97     26.95 o
  -7   5   1      114.18      123.98     21.37 o
  -6   5   1     3350.95     3206.23    104.97 o
  -5   5   1      963.00      939.89     30.72 o
  -4   5   1      285.26      317.45     20.39 o
  -3   5   1      205.05      209.28     16.72 o
  -2   5   1     9295.44     9247.31    256.77 o
  -1   5   1     3914.69     4315.69     98.94 o
   0   5   1      621.65      592.11     16.10 o
   1   5   1      248.49      258.24      6.56 o
   2   5   1     4972.48     4800.61    112.15 o
   3   5   1     1620.22     1601.74     44.00 o
   4   5   1     1946.66     1961.23     64.36 o
   5   5   1      356.66      373.68     25.04 o
   6   5   1      340.71      306.80     24.84 o
   7   5   1      182.54      229.95     25.01 o
  -7   6   1      284.41      247.81     25.73 o
  -6   6   1       10.08       14.75      9.09 o
  -5   6   1      796.19      848.87     28.57 o
  -4   6   1    10020.47    10150.84    284.48 o
  -3   6   1        0.67        2.10      3.35 o
  -2   6   1     1402.48     1515.04     44.52 o
  -1   6   1      284.40      341.62     15.17 o
   0   6   1    22665.77    22062.12    502.47 o
   1   6   1      296.52      332.80      7.90 o
   2   6   1     2549.89     2616.11     56.55 o
   3   6   1       13.64       49.36      5.96 o
   4   6   1      284.78      302.82     17.53 o
   5   6   1      201.27      148.77     15.69 o
   6   6   1       51.70       33.69     15.89 o
   7   6   1       35.50       41.35     23.38 o
  -7   7   1        2.15      -14.20     17.77 o
  -6   7   1      335.05      380.32     19.08 o
  -5   7   1     1060.25     1124.42     35.52 o
  -4   7   1       21.93       41.59      7.83 o
  -3   7   1      540.79      667.45     26.26 o
  -2   7   1    22415.86    22849.12    596.57 o
  -1   7   1      188.16      229.56     14.33 o
   0   7   1     1652.81     1601.06     34.62 o
   1   7   1      543.52      499.88     10.01 o
   2   7   1     5537.84     5543.89    117.27 o
   3   7   1     1296.87     1380.39     38.89 o
   4   7   1       32.67       28.58      9.79 o
   5   7   1      595.80      614.79     29.25 o
   6   7   1        9.90        2.82     14.92 o
   7   7   1        1.95       16.92     23.85 o
  -7   8   1       78.70       81.88     20.81 o
  -6   8   1       51.84       65.14     14.34 o
  -5   8   1        7.52       12.32      8.15 o
  -4   8   1     6664.89     6848.63    194.43 o
  -3   8   1      329.60      382.81     17.66 o
  -2   8   1     1171.83     1245.78     34.99 o
  -1   8   1     1011.34     1058.89     31.21 o
   0   8   1    18848.46    18635.43    378.51 o
   1   8   1     5039.04     5196.10     99.97 o
   2   8   1     1677.04     1595.20     38.05 o
   3   8   1     2365.60     2297.47     61.57 o
   4   8   1     2404.65     2364.78     75.91 o
   5   8   1      184.90      197.47     23.84 o
   6   8   1      516.37      526.94     29.97 o
   7   8   1        2.02       19.04     22.73 o
  -7   9   1      446.52      465.43     31.92 o
  -6   9   1      423.45      472.91     35.24 o
  -5   9   1      246.95      257.15     14.55 o
  -4   9   1      548.71      596.41     25.10 o
  -3   9   1      235.91      185.65     11.93 o
  -2   9   1    11249.62    12405.92    323.18 o
  -1   9   1     2412.22     2372.78     53.97 o
   0   9   1     1121.81     1046.92     23.69 o
   1   9   1     1483.14     1582.81     33.98 o
   2   9   1     6331.42     6743.65    170.57 o
   3   9   1     3986.74     3783.17     98.51 o
   4   9   1     5195.59     5234.44    157.73 o
   5   9   1      124.44      111.98     15.30 o
   6   9   1       22.04        1.72     18.87 o
   7   9   1      936.54      969.83     55.31 o
  -7  10   1       22.30        6.78     19.03 o
  -6  10   1      612.05      607.41     29.25 o
  -5  10   1     2862.66     2921.75     80.22 o
  -4  10   1      164.03      161.88     11.60 o
  -3  10   1     5850.88     5977.15    169.39 o
  -2  10   1      914.36     1141.48     32.92 o
  -1  10   1      342.07      353.61      8.97 o
   0  10   1     2538.27     2698.11     57.49 o
   1  10   1     9918.72    10242.56    206.64 o
   2  10   1     6656.96     7233.56    160.48 o
   3  10   1     1479.70     1606.36     44.60 o
   4  10   1      427.14      410.21     20.93 o
   5  10   1     2219.78     2214.37     90.46 o
   6  10   1     1160.07     1180.90     57.40 o
   7  10   1      136.92      131.05     27.59 o
  -7  11   1      141.34      170.72     27.74 o
  -6  11   1        1.92        4.57     10.51 o
  -5  11   1       73.28      113.37     11.50 o
  -4  11   1       57.58       61.17      9.26 o
  -3  11   1     5605.38     5659.42    151.33 o
  -2  11   1      896.05     1148.26     28.92 o
  -1  11   1     8874.15     8551.66    177.88 o
   0  11   1      895.88      959.75     22.25 o
   1  11   1     1460.88     1767.91     45.55 o
   2  11   1      198.49      280.41     10.53 o
   3  11   1     1560.88     1540.68     43.30 o
   4  11   1      924.54      946.05     25.52 o
   5  11   1      236.10      245.84     21.38 o
   6  11   1        2.75       26.50     19.92 o
   7  11   1      185.81      193.30     30.28 o
  -7  12   1      225.08      227.74     33.37 o
  -6  12   1      168.70      173.76     14.76 o
  -5  12   1     1311.78     1308.87     40.70 o
  -4  12   1      228.09      233.17     22.80 o
  -3  12   1     6232.07     6153.55    163.55 o
  -2  12   1     1224.32     1526.41     40.48 o
  -1  12   1     4943.57     5680.16    121.56 o
   0  12   1        2.31       13.88      4.35 o
   1  12   1     8979.80     8782.27    210.63 o
   2  12   1     1177.13     1294.02     37.20 o
   3  12   1       24.14       15.61      5.98 o
   4  12   1      231.18      225.95     11.73 o
   5  12   1      263.20      278.71     20.28 o
   6  12   1      722.46      836.45     56.39 o
   7  12   1      344.12      327.86     54.87 o
  -7  13   1      325.31      319.31     32.92 o
  -6  13   1       17.65       11.47     11.32 o
  -5  13   1     1551.16     1588.10     47.67 o
  -4  13   1      161.32      174.29     12.34 o
  -3  13   1     2927.34     2851.60     79.09 o
  -2  13   1      593.35      677.91     16.50 o
  -1  13   1    16684.81    17496.74    380.45 o
   0  13   1     1245.83     1327.04     36.51 o
   1  13   1    12759.03    14402.77    327.80 o
   2  13   1      270.00      301.73     13.26 o
   3  13   1     3139.81     3085.05     87.74 o
   4  13   1       88.14       97.96      6.90 o
   5  13   1      263.89      230.18     23.15 o
   6  13   1      294.94      350.21     31.08 o
   7  13   1        4.11        0.52     24.11 o
  -7  14   1      173.07      281.72     32.46 o
  -6  14   1      331.58      316.79     26.99 o
  -5  14   1      871.33      833.96     29.71 o
  -4  14   1      504.40      504.06     25.67 o
  -3  14   1     4097.39     4119.29    111.89 o
  -2  14   1     2599.81     2991.99     61.35 o
  -1  14   1     3215.88     3322.92     77.47 o
   0  14   1      409.69      438.99     16.19 o
   1  14   1     4686.65     4522.58    116.97 o
   2  14   1     2090.08     1987.04     56.79 o
   3  14   1      197.71      204.48      8.76 o
   4  14   1       10.32       16.49      5.52 o
   5  14   1      279.94      277.25     24.68 o
   6  14   1      140.63      140.69     23.94 o
   7  14   1      343.95      367.12     36.40 o
  -7  15   1      965.16     1021.38    130.79 o
  -6  15   1       10.92       10.57     12.83 o
  -5  15   1      512.08      518.34     21.12 o
  -4  15   1       24.46       39.02      9.53 o
  -3  15   1      439.96      452.96     22.96 o
  -2  15   1       18.52       26.83      6.51 o
  -1  15   1     2072.59     1824.94     42.54 o
   0  15   1     1637.98     1512.99     34.70 o
   1  15   1      322.35      295.50     14.25 o
   2  15   1       51.33       40.80      6.75 o
   3  15   1     1827.39     1740.60     44.93 o
   4  15   1     1082.44     1118.26     32.99 o
   5  15   1      740.18      726.25     39.94 o
   6  15   1      109.97      112.09     37.22 o
   7  15   1      123.79      153.27     28.67 o
  -7  16   1        6.14       13.47     26.70 o
  -6  16   1      765.83      743.50     33.37 o
  -5  16   1      604.02      613.88     23.62 o
  -4  16   1      465.63      445.29     17.86 o
  -3  16   1       49.30       52.13      8.66 o
  -2  16   1     1014.32      914.19     23.25 o
  -1  16   1      838.57      921.81     22.28 o
   0  16   1      937.56      901.92     23.90 o
   1  16   1     2943.54     2874.82     69.19 o
   2  16   1     3016.06     3244.56     75.04 o
   3  16   1      685.85      623.14     18.00 o
   4  16   1        4.56        3.05      6.69 o
   5  16   1     1456.05     1541.14     66.62 o
   6  16   1     1853.47     1808.03     78.96 o
  -7  17   1      260.12      230.47     37.50 o
  -6  17   1      592.66      603.79     33.12 o
  -5  17   1       11.88        5.35     11.05 o
  -4  17   1       42.24       63.12      9.53 o
  -3  17   1       13.24       10.40      7.60 o
  -2  17   1     4343.71     4084.50     97.08 o
  -1  17   1      159.57      153.73      6.83 o
   0  17   1      835.44      750.60     18.88 o
   1  17   1      531.03      570.07     15.72 o
   2  17   1     1795.31     1799.81     43.90 o
   3  17   1     2565.04     2558.91     59.08 o
   4  17   1     2875.19     2810.76     73.52 o
   5  17   1      593.69      668.68     38.51 o
   6  17   1        1.88       -7.23     19.75 o
  -7  18   1      431.88      410.68     44.14 o
  -6  18   1       25.69       53.00     23.56 o
  -5  18   1       14.63        4.36     11.11 o
  -4  18   1     4708.99     4421.30    110.30 o
  -3  18   1      207.64      234.61     11.02 o
  -2  18   1      676.70      669.91     18.59 o
  -1  18   1      316.57      310.82     10.10 o
   0  18   1     5129.09     5160.72    109.62 o
   1  18   1        2.35        1.17      5.32 o
   2  18   1      836.40      795.65     22.23 o
   3  18   1       23.78       22.00      7.00 o
   4  18   1      200.41      198.29     11.40 o
   5  18   1      512.88      568.98     41.27 o
   6  18   1      655.46      601.61     39.81 o
  -6  19   1     1450.62     1491.17     60.59 o
  -5  19   1       88.61       65.49     14.98 o
  -4  19   1      289.59      336.17     18.05 o
  -3  19   1       43.81       36.20      7.13 o
  -2  19   1     8406.99     8176.54    166.43 o
  -1  19   1       44.87       66.83      6.40 o
   0  19   1      231.50      245.96     12.36 o
   1  19   1      317.42      329.66     20.20 o
   2  19   1     3300.67     3278.36     76.65 o
   3  19   1       29.53       19.41      9.11 o
   4  19   1      480.16      454.38     17.94 o
   5  19   1        0.90      -12.40     12.40 o
   6  19   1      177.94      205.91     31.72 o
  -6  20   1        7.14       24.23     16.88 o
  -5  20   1      223.95      215.09     19.97 o
  -4  20   1     3060.86     3007.95     95.22 o
  -3  20   1      117.50      106.69     10.67 o
  -2  20   1       26.68       29.61      5.21 o
  -1  20   1       16.32       10.26      4.73 o
   0  20   1     8311.31     8506.29    179.16 o
   1  20   1      607.58      608.59     17.66 o
   2  20   1      466.73      462.66     29.12 o
   3  20   1      399.31      372.22     14.72 o
   4  20   1      244.88      253.08     13.24 o
   5  20   1      319.04      313.22     21.06 o
   6  20   1       24.62       50.22     26.30 o
  -6  21   1      797.85      860.74     42.43 o
  -5  21   1       13.97        3.24     14.16 o
  -4  21   1        9.73       19.17     11.63 o
  -3  21   1       11.69       13.03      7.84 o
  -2  21   1     3816.68     3591.04     83.45 o
  -1  21   1       32.55       17.11      4.94 o
   0  21   1     1060.10     1103.90     27.39 o
   1  21   1      196.97      190.09      9.09 o
   2  21   1     1728.01     1691.64     42.13 o
   3  21   1      895.01      882.79     26.24 o
   4  21   1      342.20      337.69     15.66 o
   5  21   1      311.25      332.12     23.83 o
   6  21   1       38.10       48.82     26.06 o
  -6  22   1      342.86      426.23     29.19 o
  -5  22   1      342.91      349.11     24.78 o
  -4  22   1      774.14      822.69     38.80 o
  -3  22   1     1034.15      951.87     30.28 o
  -2  22   1      257.92      250.41     11.42 o
  -1  22   1     1099.40     1182.30     28.71 o
   0  22   1     3094.06     3068.78     70.25 o
   1  22   1      365.27      364.96     11.70 o
   2  22   1     1309.73     1321.55     35.16 o
   3  22   1      302.56      325.44     22.50 o
   4  22   1      290.35      307.89     29.72 o
   5  22   1      865.13      890.25     41.12 o
   6  22   1      227.20      252.01     35.29 o
  -6  23   1       53.56       55.56     19.02 o
  -5  23   1       34.71       36.81     17.26 o
  -4  23   1      285.26      333.88     27.90 o
  -3  23   1      421.09      382.22     16.75 o
  -2  23   1     1213.03     1160.56     33.73 o
  -1  23   1     7330.06     7023.72    148.03 o
   0  23   1     3709.36     3783.24     85.88 o
   1  23   1        6.40       17.86      5.26 o
   2  23   1       17.33       14.30      6.77 o
   3  23   1     1314.94     1215.04     38.56 o
   4  23   1      847.65      838.48     37.50 o
   5  23   1      394.22      389.05     26.41 o
   6  23   1      110.45      101.12     37.70 o
  -6  24   1      328.96      357.89     28.21 o
  -5  24   1      485.06      478.82     29.04 o
  -4  24   1        4.05        3.87     12.95 o
  -3  24   1     2337.18     2267.70     66.30 o
  -2  24   1        5.36       13.16      8.31 o
  -1  24   1     2396.77     2524.13     60.63 o
   0  24   1     2142.10     2135.81     54.67 o
   1  24   1     7779.38     7500.83    176.23 o
   2  24   1      435.12      487.55     25.68 o
   3  24   1       92.16      120.22     11.40 o
   4  24   1       88.70       65.28     15.80 o
   5  24   1      131.43      159.15     20.42 o
  -5  25   1      824.42      854.57     41.32 o
  -4  25   1       69.43       47.40     15.04 o
  -3  25   1     1387.67     1339.85     43.01 o
  -2  25   1      848.64      786.51     26.56 o
  -1  25   1     4269.53     4091.59    102.83 o
   0  25   1       15.22       49.69      9.34 o
   1  25   1      151.17      189.79     14.61 o
   2  25   1      499.38      439.36     18.76 o
   3  25   1      823.07      850.31     29.96 o
   4  25   1      321.74      349.17     23.84 o
   5  25   1      120.30      154.65     20.59 o
  -5  26   1     1192.09     1148.55     49.61 o
  -4  26   1      221.89      207.31     26.10 o
  -3  26   1     1995.61     2006.77     59.77 o
  -2  26   1     1009.39      899.78     31.01 o
  -1  26   1     1130.31     1209.91     37.15 o
   0  26   1       37.10       51.37     10.17 o
   1  26   1     1737.33     1862.94     55.67 o
   2  26   1      100.04       57.77      9.69 o
   3  26   1       22.47       25.79     10.13 o
   4  26   1        5.81        9.03     20.83 o
   5  26   1      141.83      144.07     20.65 o
  -5  27   1     1038.29     1064.44     48.16 o
  -4  27   1       85.15       50.24     21.81 o
  -3  27   1     2864.25     2617.76     79.62 o
  -2  27   1      203.97      225.43     14.27 o
  -1  27   1     4149.72     3989.96    112.53 o
   0  27   1      741.45      726.42     27.50 o
   1  27   1       35.48       33.61      9.66 o
   2  27   1        4.56       11.71      8.88 o
   3  27   1     1115.81      990.82     34.39 o
   4  27   1      459.29      458.79     27.86 o
   5  27   1      115.86      115.21     20.88 o
  -5  28   1      664.95      660.01     36.67 o
  -4  28   1      248.26      228.87     20.94 o
  -3  28   1      687.94      661.97     26.51 o
  -2  28   1        7.03       16.57      9.90 o
  -1  28   1       49.10       78.83     13.90 o
   0  28   1      789.64      795.81     30.21 o
   1  28   1      905.40      906.54     31.76 o
   2  28   1     2801.97     2705.07     78.29 o
   3  28   1        8.82        8.21     11.10 o
   4  28   1      114.60      176.19     19.39 o
   5  28   1      156.88      162.56     22.25 o
  -5  29   1        0.70        1.50     20.59 o
  -4  29   1       22.54       22.38     17.36 o
  -3  29   1       26.32       23.61     11.14 o
  -2  29   1     1141.63     1062.39     36.47 o
  -1  29   1       99.05       89.25     11.95 o
   0  29   1     1635.47     1613.37     51.09 o
   1  29   1      331.64      338.26     17.50 o
   2  29   1      255.07      287.59     16.32 o
   3  29   1      695.79      718.76     28.49 o
   4  29   1     1008.68      966.39     44.12 o
  -4  30   1      585.40      546.94     31.39 o
  -3  30   1      338.97      299.81     17.67 o
  -2  30   1       48.47       72.90     12.27 o
  -1  30   1       89.55      103.65     12.66 o
   0  30   1     1175.55     1263.21     52.86 o
   1  30   1       98.76      104.11     12.12 o
   2  30   1     1168.59     1133.31     38.23 o
   3  30   1      319.75      327.57     18.45 o
   4  30   1       41.45       37.02     16.79 o
  -4  31   1        4.54        7.38     16.54 o
  -3  31   1       69.36       79.17     13.27 o
  -2  31   1     2186.76     2145.17     64.69 o
  -1  31   1      203.96      192.65     15.90 o
   0  31   1      555.64      547.39     24.73 o
   1  31   1      257.86      306.34     22.25 o
   2  31   1      670.05      728.50     28.23 o
   3  31   1       83.60       88.91     13.39 o
   4  31   1      772.18      899.25     42.69 o
  -4  32   1     1824.04     1853.27     71.54 o
  -3  32   1      197.83      213.88     16.55 o
  -2  32   1        8.29       40.21     12.33 o
  -1  32   1       70.53       74.18     13.84 o
   0  32   1     1180.48     1167.73     41.04 o
   1  32   1      136.73      137.58     14.44 o
   2  32   1      108.98      104.96     13.16 o
   3  32   1       82.58       86.90     21.51 o
  -3  33   1      112.59      108.97     18.19 o
  -2  33   1     1497.15     1445.71     47.60 o
  -1  33   1       57.23       57.70     14.22 o
   0  33   1      168.94      184.55     16.80 o
   1  33   1       40.28       26.38     12.70 o
   2  33   1      418.98      397.06     20.60 o
   3  33   1      542.37      514.87     31.39 o
  -3  34   1      245.59      232.34     27.36 o
  -2  34   1        2.30        0.41     17.01 o
  -1  34   1        2.17      -13.03     13.03 o
   0  34   1      602.30      549.85     26.21 o
   1  34   1      481.68      516.05     27.74 o
   2  34   1       90.57       63.60     13.21 o
   3  34   1      540.35      548.12     32.35 o
  -2  35   1      347.97      334.95     24.55 o
  -1  35   1      147.82      158.87     17.63 o
   0  35   1      287.27      244.38     24.22 o
   1  35   1      141.90      150.84     19.97 o
   2  35   1      185.50      197.83     21.18 o
  -2  36   1        0.35       -6.50     13.72 o
  -1  36   1       69.38      107.40     17.51 o
   0  36   1        4.61        7.31     14.93 o
   1  36   1      779.76      807.22     38.86 o
   2  36   1      771.11      791.46     38.48 o
  -1  37   1      720.11      716.98     32.44 o
   0  37   1      221.86      212.79     22.92 o
   1  37   1        0.53       13.60     17.23 o
  -6   0   2      480.65      551.60     43.59 o
  -4   0   2     7900.92     7599.34    451.10 o
  -2   0   2     8818.20     9838.67    351.88 o
   0   0   2    44847.74    41964.13   1062.53 o
   2   0   2     2859.46     2798.19    120.81 o
   4   0   2      161.94      165.50     11.46 o
   6   0   2      501.42      574.05     45.36 o
  -7   1   2        8.14       -9.99     17.89 o
  -6   1   2     2474.34     2683.68     90.40 o
  -5   1   2        2.37       -3.02      4.79 o
  -4   1   2     2291.93     2471.52    111.20 o
  -3   1   2        1.15       15.77     11.31 o
  -2   1   2    11347.18    12255.80    370.06 o
  -1   1   2    43144.63    46563.12    868.63 o
   0   1   2     2321.25     2005.59     38.39 o
   1   1   2     3839.50     3833.54     75.19 o
   2   1   2     2329.07     2258.76     69.70 o
   3   1   2      980.21     1101.24     32.16 o
   4   1   2     1287.99     1144.14     42.93 o
   5   1   2        2.46        4.91     12.35 o
   6   1   2      356.98      349.48     25.24 o
   7   1   2      361.56      397.42     30.26 o
  -7   2   2      176.92      177.82     22.78 o
  -6   2   2       52.99       50.63     16.42 o
  -5   2   2       50.24       70.56      9.98 o
  -4   2   2     2230.33     2085.24     95.62 o
  -3   2   2     6471.12     6881.08    286.97 o
  -2   2   2     4949.40     4934.77    142.28 o
  -1   2   2    18593.47    19041.88    386.10 o
   0   2   2     3772.30     3449.80     67.72 o
   1   2   2     2008.25     1900.44     40.92 o
   2   2   2      148.41      105.98     10.84 o
   3   2   2       89.22       58.14      6.42 o
   4   2   2       72.61       53.17      9.04 o
   5   2   2     1126.13     1143.97     44.72 o
   6   2   2      609.57      636.23     43.74 o
   7   2   2       26.58       54.98     20.97 o
  -7   3   2      138.29      175.09     23.55 o
  -6   3   2      435.18      426.14     26.80 o
  -5   3   2      252.19      234.73     19.94 o
  -4   3   2       89.16       58.15     14.47 o
  -3   3   2     2124.90     2440.68    106.92 o
  -2   3   2     1873.27     2176.40     81.66 o
  -1   3   2     2244.97     2201.60     46.53 o
   0   3   2     5112.43     4818.33     98.63 o
   1   3   2      477.88      478.80     12.43 o
   2   3   2       51.58       93.19      6.82 o
   3   3   2     1661.27     1470.69     41.28 o
   4   3   2     3094.74     3098.85     92.14 o
   5   3   2      741.62      746.50     33.99 o
   6   3   2        2.46       15.17     15.44 o
   7   3   2      568.94      532.97     41.44 o
  -7   4   2      109.07      112.08     22.19 o
  -6   4   2        6.30       -8.72     16.26 o
  -5   4   2       46.78       70.46     11.07 o
  -4   4   2       68.00       94.02     16.22 o
  -3   4   2     3702.97     3751.48    141.05 o
  -2   4   2     1116.72     1076.12     36.80 o
   0   4   2       31.90       47.75      3.67 o
   1   4   2     3572.10     3335.79     69.67 o
   2   4   2     9748.18    10063.08    223.44 o
   3   4   2     1724.61     1760.78     57.19 o
   4   4   2      111.11      111.72     13.14 o
   5   4   2      573.23      613.41     30.05 o
   6   4   2      466.85      501.34     29.79 o
   7   4   2      461.38      567.07     45.09 o
  -7   5   2      302.72      351.79     28.54 o
  -6   5   2       91.85       65.24     11.10 o
  -5   5   2     2900.99     2995.17    101.95 o
  -4   5   2      178.23      190.32     28.73 o
  -3   5   2     1787.40     1944.73    109.59 o
  -2   5   2     1615.65     1693.01     55.63 o
  -1   5   2    11287.73    11798.89    259.32 o
   0   5   2     2650.95     2648.84     70.56 o
   1   5   2       15.85       24.29      3.88 o
   2   5   2      465.15      492.50     23.17 o
   3   5   2     1818.83     1861.08     60.27 o
   4   5   2     2176.93     2280.30     74.32 o
   5   5   2     1531.26     1633.44     58.58 o
   6   5   2       41.56       41.45     17.03 o
   7   5   2       50.64       41.99     23.89 o
  -7   6   2     1588.86     1675.13     65.73 o
  -6   6   2       80.80      106.02     13.38 o
  -5   6   2      381.98      364.84     40.94 o
  -4   6   2      492.21      538.77     22.36 o
  -3   6   2     8217.08     8502.33    310.80 o
  -2   6   2      638.18      680.71     25.17 o
  -1   6   2     1338.99     1610.53     56.06 o
   0   6   2      425.77      420.79     11.11 o
   1   6   2     3465.11     3425.23     74.61 o
   2   6   2     1751.20     1832.15     48.99 o
   3   6   2     1646.50     1588.21     52.51 o
   4   6   2       44.04       53.80     11.48 o
   5   6   2      233.74      210.09     27.74 o
   6   6   2      225.64      220.83     21.59 o
   7   6   2      367.15      343.94     34.87 o
  -7   7   2      991.97     1077.56     49.60 o
  -6   7   2      373.57      361.37     25.37 o
  -5   7   2     4448.57     4709.41    156.12 o
  -4   7   2      184.50      196.79     13.62 o
  -3   7   2     2619.68     2881.91    109.42 o
  -2   7   2     1776.18     1918.67     62.53 o
  -1   7   2    10770.36    11118.12    270.22 o
   0   7   2     1799.96     1709.91     39.69 o
   1   7   2       61.61       78.66      5.62 o
   2   7   2        3.31        3.36      4.38 o
   3   7   2     1566.05     1497.32     49.87 o
   4   7   2       60.00       54.80     20.93 o
   5   7   2     1497.80     1436.43     53.00 o
   6   7   2       94.02       94.65     18.50 o
   7   7   2        0.12       11.16     35.59 o
  -7   8   2     1144.33     1096.47     49.73 o
  -6   8   2       84.89       95.97     13.15 o
  -5   8   2     1382.23     1380.82     52.35 o
  -4   8   2        6.27        9.41      5.21 o
  -3   8   2     2119.49     2010.79     62.26 o
  -2   8   2     3206.87     3339.13     89.58 o
  -1   8   2       56.33      100.66      8.19 o
   0   8   2      402.42      453.90     12.09 o
   1   8   2     4385.78     4553.27    112.81 o
   2   8   2     4041.36     4089.35    103.74 o
   3   8   2     1168.37     1187.32     41.21 o
   4   8   2       68.09       68.57     11.92 o
   5   8   2      328.32      351.66     22.62 o
   6   8   2      672.72      682.38     53.40 o
   7   8   2      918.28      863.52     52.10 o
  -7   9   2      293.25      296.66     27.29 o
  -6   9   2      292.33      296.38     18.79 o
  -5   9   2       90.86       88.20     11.47 o
  -4   9   2      401.13      382.97     20.92 o
  -3   9   2        5.92       12.07     10.04 o
  -2   9   2      975.06      971.73     28.69 o
  -1   9   2     1731.31     1761.19     43.89 o
   0   9   2     7832.01     7572.35    160.96 o
   1   9   2      848.67      782.16     25.41 o
   2   9   2      255.65      267.73     11.10 o
   3   9   2     2265.21     2219.97     70.66 o
   4   9   2     5482.10     5377.68    163.35 o
   5   9   2     1191.63     1225.48     47.63 o
   6   9   2       40.09       27.00     20.74 o
   7   9   2        0.90       26.26     25.44 o
  -7  10   2        2.31       -7.91     17.68 o
  -6  10   2        1.97      -10.51     10.51 o
  -5  10   2        4.12        4.54      9.09 o
  -4  10   2      131.31      121.31      9.11 o
  -3  10   2      141.59      129.29      9.14 o
  -2  10   2     2217.82     2317.87     63.26 o
  -1  10   2     2165.69     2240.62     55.32 o
   0  10   2     2727.24     2950.52     95.95 o
   1  10   2     2871.48     2954.25     80.76 o
   2  10   2     7348.47     6897.79    190.94 o
   3  10   2      612.65      544.86     23.40 o
   4  10   2     1432.31     1441.92     73.68 o
   5  10   2      719.99      717.46     33.21 o
   6  10   2      403.22      417.49     34.00 o
   7  10   2        3.98        9.06     23.77 o
  -7  11   2       10.89       25.30     18.42 o
  -6  11   2      983.57      975.31     32.88 o
  -5  11   2      158.90      166.17     16.56 o
  -4  11   2      157.55      163.33     12.84 o
  -3  11   2      805.07      786.76     28.30 o
  -2  11   2     3348.93     3545.44     95.20 o
  -1  11   2       71.43       69.64     10.04 o
   0  11   2     2346.04     2118.31     75.37 o
   1  11   2     6518.29     6807.19    175.49 o
   2  11   2      555.03      540.09     21.42 o
   3  11   2     1818.11     1813.96     52.56 o
   4  11   2     1526.09     1491.88     52.23 o
   5  11   2       31.57        2.07     17.06 o
   6  11   2      357.88      365.53     32.71 o
   7  11   2      287.81      277.60     33.78 o
  -7  12   2       66.66       90.59     23.01 o
  -6  12   2      244.03      270.06     16.95 o
  -5  12   2        6.13        2.71      9.88 o
  -4  12   2     3545.70     3597.72    109.20 o
  -3  12   2      136.31      178.13     26.41 o
  -2  12   2      132.38      129.61     12.84 o
  -1  12   2      942.93      949.47     33.39 o
   0  12   2     1326.87     1359.83     56.27 o
   1  12   2     1280.84     1297.31     37.27 o
   2  12   2     2596.93     2471.81     71.63 o
   3  12   2      511.53      535.52     22.88 o
   4  12   2      277.92      265.63     23.17 o
   5  12   2     1110.80     1137.69     54.15 o
   6  12   2      262.15      227.34     27.57 o
   7  12   2        2.03        9.90     25.34 o
  -7  13   2       90.12       96.61     27.87 o
  -6  13   2     2822.95     2759.17     96.05 o
  -5  13   2      183.34      168.64     16.67 o
  -4  13   2       34.24       55.13      9.42 o
  -3  13   2      246.84      253.97     13.42 o
  -2  13   2     9407.72     9705.96    353.84 o
  -1  13   2      262.59      208.73     13.37 o
   0  13   2     4406.64     4429.85    149.83 o
   1  13   2      179.17      159.04     10.11 o
   2  13   2      256.20      296.51     14.14 o
   3  13   2      435.97      419.82     24.38 o
   4  13   2     2545.52     2445.55     79.43 o
   5  13   2       78.51       69.68     19.06 o
   6  13   2      597.44      601.63     39.92 o
  -7  14   2       32.31       21.54     28.05 o
  -6  14   2       71.15       81.36     13.09 o
  -5  14   2       90.84       87.33     13.45 o
  -4  14   2     9429.72     9487.21    251.45 o
  -3  14   2      242.98      265.69     27.92 o
  -2  14   2     4027.29     4239.34    157.94 o
  -1  14   2      307.68      305.47     14.28 o
   0  14   2     1079.35     1234.26     48.37 o
   1  14   2     3009.74     3247.30     77.13 o
   2  14   2     3037.96     2875.22     83.35 o
   3  14   2     3919.59     3791.84    115.93 o
   4  14   2      718.28      682.62     40.72 o
   5  14   2       24.81        5.38     20.07 o
   6  14   2      285.76      392.00     33.83 o
  -7  15   2      142.47      176.31     34.83 o
  -6  15   2     1086.84     1084.48     36.06 o
  -5  15   2      785.24      738.69     28.97 o
  -4  15   2     1163.45     1221.17     39.18 o
  -3  15   2       83.32      105.32     18.36 o
  -2  15   2      769.49      694.50     28.34 o
  -1  15   2     3608.94     3539.07    102.26 o
   0  15   2     5576.90     5599.07    155.82 o
   1  15   2     1442.17     1317.92     33.86 o
   2  15   2       71.64       69.24      9.30 o
   3  15   2     7708.00     7670.51    263.84 o
   4  15   2       78.63       67.20     33.40 o
   5  15   2      457.63      420.13     34.81 o
   6  15   2      115.67      149.80     26.59 o
  -7  16   2       34.13      -13.39     30.81 o
  -6  16   2      305.66      285.36     21.62 o
  -5  16   2      327.18      337.75     19.12 o
  -4  16   2       62.66       57.50     10.72 o
  -3  16   2     1611.00     1565.06     65.30 o
  -2  16   2     1231.68     1145.76     49.07 o
  -1  16   2     2204.83     2072.64     74.20 o
   0  16   2       60.26       93.94      9.53 o
   1  16   2     4505.18     4365.08    115.05 o
   2  16   2     2808.18     2763.47     77.90 o
   3  16   2      670.42      646.58     42.99 o
   4  16   2       15.31       28.83     14.75 o
   5  16   2     1052.51     1033.18     51.34 o
   6  16   2       64.27       52.11     23.45 o
  -7  17   2       11.87       28.45     31.13 o
  -6  17   2        4.79       34.35     16.28 o
  -5  17   2      117.35       95.08     14.98 o
  -4  17   2       21.47       26.04     10.26 o
  -3  17   2      265.29      333.90     29.89 o
  -2  17   2      119.15      144.98     14.41 o
  -1  17   2     6462.12     6379.18    228.15 o
   0  17   2     2501.95     2544.61     75.68 o
   1  17   2     2816.41     2825.60     67.70 o
   2  17   2       59.35       50.93      7.80 o
   3  17   2     1302.19     1270.38     53.06 o
   4  17   2     2171.17     2043.74     64.42 o
   5  17   2      610.20      655.35     39.33 o
   6  17   2        6.34      -12.57     19.86 o
  -7  18   2      271.42      336.33     41.37 o
  -6  18   2        0.87       14.59     15.69 o
  -5  18   2     3128.94     3034.85    159.30 o
  -4  18   2      151.46      153.27     16.93 o
  -3  18   2     5646.55     5604.56    178.14 o
  -2  18   2      109.62      117.06     14.13 o
  -1  18   2      327.16      339.55     23.45 o
   0  18   2       46.32       55.51      9.04 o
   1  18   2     2747.80     2633.62     69.67 o
   2  18   2      804.02      760.54     26.66 o
   3  18   2     1124.45     1139.39     48.95 o
   4  18   2      394.80      372.40     18.91 o
   5  18   2       39.32       53.51     19.34 o
   6  18   2     1288.81     1351.61     66.64 o
  -6  19   2      187.11      196.71     21.77 o
  -5  19   2     3078.17     2998.55     96.56 o
  -4  19   2      387.93      387.44     21.48 o
  -3  19   2      871.77      862.04     37.35 o
  -2  19   2      446.50      415.68     19.89 o
  -1  19   2     4997.80     4921.36    160.28 o
   0  19   2       89.38      112.22     12.27 o
   1  19   2      583.14      623.94     21.37 o
   2  19   2       31.79       33.77      7.19 o
   3  19   2      149.03      160.21     16.66 o
   4  19   2        0.33       -4.52      8.84 o
   5  19   2      518.78      558.56     36.26 o
   6  19   2       13.38        6.18     22.34 o
  -6  20   2       28.68       54.74     30.32 o
  -5  20   2      871.72      912.57     41.24 o
  -4  20   2       25.36        1.40     11.64 o
  -3  20   2     4080.49     3858.49    119.95 o
  -2  20   2      497.04      522.51     26.29 o
  -1  20   2       88.01       98.93     13.72 o
   0  20   2      143.26      150.24     12.37 o
   1  20   2     2286.87     2325.06     65.63 o
   2  20   2      493.22      505.71     19.08 o
   3  20   2      278.81      302.26     17.23 o
   4  20   2       51.97       28.21     15.70 o
   5  20   2        3.75       14.03     24.65 o
   6  20   2      256.95      271.19     35.22 o
  -6  21   2        4.68       25.32     27.70 o
  -5  21   2     1224.80     1153.36     48.90 o
  -4  21   2      249.08      221.24     18.11 o
  -3  21   2      709.58      785.15     44.70 o
  -2  21   2       29.86       44.73      8.71 o
  -1  21   2     3656.42     3516.72     95.25 o
   0  21   2     4139.53     4066.41    133.98 o
   1  21   2      150.89      139.45     11.87 o
   2  21   2      270.56      288.23     15.84 o
   3  21   2     1425.76     1274.66     37.53 o
   4  21   2     1401.18     1346.07     87.85 o
   5  21   2      253.13      282.30     27.91 o
   6  21   2        8.65       -9.81     25.60 o
  -6  22   2        0.19        7.49     17.97 o
  -5  22   2      269.49      252.26     22.86 o
  -4  22   2      906.12      847.02     35.42 o
  -3  22   2      333.01      361.53     20.26 o
  -2  22   2     4074.61     3939.46    112.83 o
  -1  22   2      584.07      608.82     25.01 o
   0  22   2      182.12      187.99     16.43 o
   1  22   2     3234.41     3224.25     88.84 o
   2  22   2     6199.04     6076.39    163.23 o
   3  22   2     1485.15     1275.97     39.86 o
   4  22   2      182.09      171.25     21.11 o
   5  22   2      292.21      342.32     42.28 o
  -6  23   2      281.35      260.25     25.76 o
  -5  23   2       77.65       74.09     18.57 o
  -4  23   2       34.87       57.23     14.49 o
  -3  23   2      146.88      129.25     14.58 o
  -2  23   2     2078.51     1924.84     59.56 o
  -1  23   2       12.54        5.52      6.08 o
   0  23   2     6359.30     6181.76    185.93 o
   1  23   2      909.21      821.90     28.83 o
   2  23   2       64.01       50.81      8.41 o
   3  23   2      185.44      189.97     12.83 o
   4  23   2     2081.84     2015.46     96.38 o
   5  23   2      519.10      528.12     42.01 o
  -6  24   2        7.45        5.54     19.01 o
  -5  24   2       58.69       43.50     19.96 o
  -4  24   2     1324.88     1303.55     52.04 o
  -3  24   2        7.15       -0.96     11.47 o
  -2  24   2       66.61       63.29     12.63 o
  -1  24   2      255.56      250.37     11.72 o
   0  24   2       87.49      108.89     14.25 o
   1  24   2      299.65      299.81     17.45 o
   2  24   2     2256.75     2301.31     61.62 o
   3  24   2      182.98      163.14     16.16 o
   4  24   2      373.75      299.12     42.41 o
   5  24   2      173.87      177.26     29.20 o
  -5  25   2       19.85       25.51     20.94 o
  -4  25   2      179.58      198.58     19.89 o
  -3  25   2      336.38      349.13     28.82 o
  -2  25   2     1615.11     1615.93     56.13 o
  -1  25   2      895.28      821.89     28.16 o
   0  25   2      249.01      265.82     12.26 o
   1  25   2       15.19       17.66      6.99 o
   2  25   2       19.37       12.62      9.78 o
   3  25   2       63.19       36.64      9.97 o
   4  25   2      509.96      512.34     37.39 o
   5  25   2       79.77       64.37     26.98 o
  -5  26   2       57.63       38.10     17.75 o
  -4  26   2     2912.94     2925.34    102.66 o
  -3  26   2       14.49        4.66     12.45 o
  -2  26   2      330.16      367.88     21.84 o
  -1  26   2       81.62      104.21     10.75 o
   0  26   2     4786.11     4782.28    126.53 o
   1  26   2        7.67        3.52      6.96 o
   2  26   2     1242.51     1186.94     38.66 o
   3  26   2       67.02       72.09     11.16 o
   4  26   2      457.36      439.42     35.14 o
   5  26   2        0.32       33.47     24.79 o
  -5  27   2       12.77       -4.79     17.16 o
  -4  27   2      111.72       95.39     17.52 o
  -3  27   2        1.14       -7.04     12.45 o
  -2  27   2     2855.78     2814.65     97.13 o
  -1  27   2      745.14      731.80     27.62 o
   0  27   2     1764.61     1676.86     52.00 o
   1  27   2      590.56      600.84     23.40 o
   2  27   2       35.94       40.09     17.57 o
   3  27   2     1036.18      969.24     34.19 o
   4  27   2      271.05      330.70     52.40 o
  -5  28   2        2.83        9.41     17.86 o
  -4  28   2      669.84      724.00     36.02 o
  -3  28   2      157.59      164.99     17.69 o
  -2  28   2      753.35      752.75     34.63 o
  -1  28   2      338.70      330.36     17.35 o
   0  28   2      976.82     1003.85     34.90 o
   1  28   2     2630.27     2520.37     73.54 o
   2  28   2      683.36      662.80     26.02 o
   3  28   2     1176.63     1262.46     41.76 o
   4  28   2        5.73       -6.78     22.14 o
  -5  29   2      216.09      268.75     25.83 o
  -4  29   2       89.06       84.45     17.61 o
  -3  29   2      144.67      124.32     17.27 o
  -2  29   2      190.14      219.67     18.76 o
  -1  29   2     2063.48     2005.80     61.03 o
   0  29   2      915.34      886.76     37.95 o
   1  29   2      762.87      841.18     30.53 o
   2  29   2       41.77       39.29     10.64 o
   3  29   2      886.01      816.21     30.65 o
   4  29   2      346.66      359.96     33.19 o
  -4  30   2       11.46        1.59     16.51 o
  -3  30   2     1724.08     1725.26     65.11 o
  -2  30   2      344.98      309.56     28.31 o
  -1  30   2        2.86       19.59     11.02 o
   0  30   2        7.23       22.57     11.48 o
   1  30   2     1901.25     1954.76     59.80 o
   2  30   2      632.54      583.18     44.85 o
   3  30   2      884.75      887.61     32.70 o
   4  30   2       84.29       73.66     23.24 o
  -4  31   2      154.31      172.93     29.55 o
  -3  31   2       73.63       85.95     17.25 o
  -2  31   2       26.83       13.20     13.85 o
  -1  31   2     2116.62     2091.39     80.63 o
   0  31   2      261.40      263.13     21.07 o
   1  31   2      220.62      250.37     20.57 o
   2  31   2       26.96        9.74     10.42 o
   3  31   2       28.43       51.15     12.81 o
  -4  32   2       28.91       30.91     25.58 o
  -3  32   2     2989.15     3102.48    109.29 o
  -2  32   2       47.03       54.10     16.05 o
  -1  32   2      239.95      268.33     21.62 o
   0  32   2       45.44       62.95     15.43 o
   1  32   2      589.18      632.55     31.90 o
   2  32   2        1.98       -2.83     14.48 o
   3  32   2       32.70       17.77     14.94 o
  -3  33   2      519.07      591.12     32.38 o
  -2  33   2        2.57       -5.20     15.14 o
  -1  33   2     1578.24     1597.91     52.33 o
   0  33   2      108.86      153.67     27.04 o
   1  33   2       15.09       -1.52     17.52 o
   2  33   2      115.59      136.47     18.97 o
   3  33   2       64.71       60.32     42.65 o
  -3  34   2      584.71      602.77     56.95 o
  -2  34   2      705.19      750.18     37.43 o
  -1  34   2       54.41       54.27     22.83 o
   0  34   2        2.74       34.99     16.73 o
   1  34   2      955.57      897.43     41.25 o
   2  34   2     1137.27     1190.43     49.12 o
  -2  35   2      167.06      223.96     22.49 o
  -1  35   2     1125.67     1202.15     64.25 o
   0  35   2     2460.25     2466.42     86.77 o
   1  35   2       44.47       39.58     17.42 o
   2  35   2      155.55      211.21     27.96 o
  -1  36   2      161.85      138.72     61.96 o
   0  36   2      674.26      744.57     37.44 o
   1  36   2      424.06      399.65     28.11 o
  -7   0   3     1215.44     1112.43    143.26 o
  -5   0   3     1016.76     1005.18     79.01 o
  -3   0   3     1579.61     1440.07     75.08 o
  -1   0   3      661.31      630.36     44.38 o
   1   0   3       47.18      112.52     11.61 o
   3   0   3     4130.60     4088.51    177.52 o
   5   0   3      225.67      231.43     29.21 o
   7   0   3      425.82      524.73     77.34 o
  -7   1   3      450.58      398.52     34.28 o
  -6   1   3       85.73       79.20     24.89 o
  -5   1   3     3543.63     3501.62    156.61 o
  -4   1   3        9.94       24.03     10.75 o
  -3   1   3      219.78      373.02     62.31 o
  -2   1   3      221.37      223.31     13.63 o
  -1   1   3     3167.60     3168.03     85.39 o
   0   1   3     4742.82     4584.03    125.83 o
   1   1   3     8458.06     7880.38    178.66 o
   2   1   3      701.83      893.99     32.62 o
   3   1   3       24.69       58.48     10.63 o
   4   1   3      344.44      324.81     20.47 o
   5   1   3      852.65      852.23     37.80 o
   6   1   3       66.83       47.04     18.63 o
   7   1   3       73.41       65.65     27.11 o
  -7   2   3      625.15      637.03     42.32 o
  -6   2   3      239.54      301.55     35.76 o
  -5   2   3       90.33      102.64     32.82 o
  -4   2   3       33.92       36.03     12.67 o
  -3   2   3     3964.78     3997.23    136.08 o
  -2   2   3     2244.92     2330.06     74.35 o
  -1   2   3     4296.23     4253.72    122.99 o
   0   2   3      178.80      166.52      8.23 o
   1   2   3     1980.52     2011.93     49.15 o
   2   2   3     6109.23     6369.35    189.25 o
   3   2   3     1878.83     1797.34     59.77 o
   4   2   3      180.05      160.55     15.87 o
   5   2   3      130.01      110.12     17.86 o
   6   2   3        1.83       13.27     16.86 o
   7   2   3       88.76       41.44     44.18 o
  -7   3   3       75.30       63.42     23.67 o
  -6   3   3       40.33       45.32     11.47 o
  -5   3   3     1075.30     1121.37     96.54 o
  -4   3   3     1584.00     1625.61     67.89 o
  -3   3   3     2779.01     2928.51    100.31 o
  -2   3   3       25.04       51.77     10.73 o
  -1   3   3     5204.44     5521.58    130.31 o
   0   3   3    13393.85    12542.14    333.48 o
   1   3   3     4407.83     4054.52     94.57 o
   2   3   3       21.98       34.87      7.99 o
   3   3   3      619.54      593.48     26.05 o
   4   3   3     1359.41     1361.69     49.35 o
   5   3   3     1335.85     1315.61     51.13 o
   6   3   3       54.13       48.48     18.39 o
   7   3   3       71.05       93.15     27.35 o
  -7   4   3      241.83      235.02     26.80 o
  -6   4   3      445.92      463.25     47.89 o
  -5   4   3      584.84      604.22     49.86 o
  -4   4   3      128.80      123.52     16.16 o
  -3   4   3     1823.50     1853.32     67.19 o
  -2   4   3     3112.15     3080.81     85.27 o
  -1   4   3     6846.66     6965.25    167.89 o
   0   4   3      222.79      213.47     10.16 o
   1   4   3     2017.78     2033.52     49.73 o
   2   4   3     4497.30     4449.31    134.26 o
   3   4   3      195.39      222.18     15.31 o
   4   4   3      472.97      450.97     23.85 o
   5   4   3     1250.81     1193.96     47.87 o
   6   4   3      247.31      259.25     29.79 o
   7   4   3      160.54      215.05     39.66 o
  -7   5   3      115.72       82.28     22.66 o
  -6   5   3     4408.71     4364.35    135.05 o
  -5   5   3      266.77      274.74     24.66 o
  -4   5   3     1294.22     1155.49     57.10 o
  -3   5   3     3522.18     3547.20    134.54 o
  -2   5   3      376.70      426.15     46.58 o
  -1   5   3     1209.57     1214.00     46.99 o
   0   5   3     9916.51     9738.90    233.76 o
   1   5   3       65.52       61.10      6.17 o
   2   5   3     1379.93     1328.95     39.81 o
   3   5   3     1673.24     1719.60     57.77 o
   4   5   3     1055.06      999.63     39.37 o
   5   5   3       26.53      -13.53     13.53 o
   6   5   3      669.96      785.55     46.76 o
   7   5   3      253.34      292.80     35.15 o
  -7   6   3      382.36      336.11     33.27 o
  -6   6   3        8.51       17.44     12.01 o
  -5   6   3      886.58      855.96     44.83 o
  -4   6   3     4081.90     3824.96    153.36 o
  -3   6   3      665.11      728.76     57.35 o
  -2   6   3     4107.05     4369.48    119.40 o
  -1   6   3      496.98      502.31     14.49 o
   0   6   3      348.70      299.26     16.72 o
   1   6   3        8.87        8.34      4.77 o
   2   6   3     1791.27     1627.89     47.13 o
   3   6   3       11.03       13.88      9.28 o
   4   6   3     2010.42     1876.68     63.97 o
   5   6   3        5.73        7.43     13.57 o
   6   6   3       11.19       35.48     22.27 o
  -7   7   3       17.90        1.87     20.59 o
  -6   7   3     1021.43     1061.39     65.53 o
  -5   7   3      217.64      227.93     26.29 o
  -4   7   3     2411.54     2300.88    115.63 o
  -3   7   3       22.96       34.76      9.29 o
  -2   7   3      341.21      327.22     21.73 o
  -1   7   3      804.89      925.24     21.79 o
   0   7   3     3904.00     3945.45     87.56 o
   1   7   3      957.23      906.11     25.93 o
   2   7   3     1279.39     1217.88     37.00 o
   3   7   3      180.34      160.98     13.51 o
   4   7   3      233.75      243.13     18.40 o
   5   7   3       52.09       39.97     14.38 o
   6   7   3      938.43     1003.50     53.58 o
  -7   8   3       74.17       86.79     23.26 o
  -6   8   3     1738.31     1764.72     71.60 o
  -5   8   3     1371.45     1407.94     63.54 o
  -4   8   3      759.84      691.21     66.51 o
  -3   8   3      121.16      219.26     30.44 o
  -2   8   3     4797.56     4721.72    129.26 o
  -1   8   3     3081.74     3259.02     76.78 o
   0   8   3       24.99       27.78      5.90 o
   1   8   3     2664.43     2692.82     67.16 o
   2   8   3     1033.85      884.83     41.44 o
   3   8   3       44.41       53.86     10.68 o
   4   8   3       41.53       46.29     12.94 o
   5   8   3      129.86      147.34     22.42 o
   6   8   3      614.24      635.31     42.46 o
  -7   9   3        1.22      -13.50     19.52 o
  -6   9   3      959.72     1005.84     40.70 o
  -5   9   3     2261.00     2126.72    105.03 o
  -4   9   3     4612.83     4423.21    134.00 o
  -3   9   3     5882.21     5997.36    200.18 o
  -2   9   3      171.57      191.20     24.81 o
  -1   9   3     3549.53     3741.15     93.89 o
   0   9   3     1951.37     1852.06     62.62 o
   1   9   3     2437.34     2288.25     64.20 o
   2   9   3       17.23       13.26      6.01 o
   3   9   3     5388.26     5370.01    172.46 o
   4   9   3     3065.26     3090.38     99.16 o
   5   9   3      133.48      156.19     22.42 o
   6   9   3      220.39      294.75     31.54 o
  -7  10   3      127.38       96.77     23.17 o
  -6  10   3       65.25       99.62     14.99 o
  -5  10   3       25.06       26.09     16.44 o
  -4  10   3       90.78       80.07      9.71 o
  -3  10   3     5976.50     6012.21    202.21 o
  -2  10   3     4565.88     4492.06    145.27 o
  -1  10   3     3996.97     3769.41    113.75 o
   0  10   3      140.08      180.00      9.61 o
   1  10   3     4048.86     4043.42    108.67 o
   2  10   3     2341.90     2274.63     75.87 o
   3  10   3     3130.84     3113.76     97.55 o
   4  10   3      717.45      782.38     33.23 o
   5  10   3      361.05      334.81     29.08 o
   6  10   3       49.84       25.19     22.39 o
  -7  11   3       53.70       33.97     25.15 o
  -6  11   3      110.06       87.78     14.24 o
  -5  11   3     2141.98     1960.19     89.69 o
  -4  11   3      891.16      825.34     41.25 o
  -3  11   3       50.22       42.93     10.57 o
  -2  11   3       53.00       70.96     13.76 o
  -1  11   3     3415.24     3205.17     95.76 o
   0  11   3     4283.39     4208.70    117.52 o
   1  11   3     8286.80     8130.69    210.76 o
   2  11   3      267.79      311.00     13.16 o
   3  11   3       37.27       40.51     16.13 o
   4  11   3       16.94        8.14     15.56 o
   5  11   3     1530.65     1531.36     89.48 o
   6  11   3      159.34      117.88     26.20 o
  -7  12   3     1102.95     1055.76     64.43 o
  -6  12   3        5.24       17.21     12.53 o
  -5  12   3       40.05       65.36     18.49 o
  -4  12   3       11.43        7.44     12.65 o
  -3  12   3     3029.89     2978.00    103.82 o
  -2  12   3     3170.54     3430.96    107.93 o
  -1  12   3      496.25      428.84     28.29 o
   0  12   3     1365.89     1587.66     54.72 o
   1  12   3       18.69       17.54     10.70 o
   2  12   3      284.03      268.58     14.86 o
   3  12   3     1188.10     1111.62     48.78 o
   4  12   3       21.54       18.14     15.86 o
   5  12   3       41.29       67.25     20.59 o
   6  12   3       21.57        5.15     22.23 o
  -7  13   3      317.97      345.39     36.61 o
  -6  13   3       68.96      100.86     14.74 o
  -5  13   3     2594.43     2548.30    104.63 o
  -4  13   3      157.07      165.24     24.62 o
  -3  13   3       27.26       30.85     18.02 o
  -2  13   3        7.70       24.28      7.34 o
  -1  13   3     3146.60     3295.68     91.87 o
   0  13   3      382.97      435.37     19.42 o
   1  13   3       51.83       39.65     10.02 o
   2  13   3       16.41        8.11      8.31 o
   3  13   3        2.72       15.16     12.93 o
   4  13   3      152.16      154.53     20.17 o
   5  13   3     2069.66     2016.76     83.92 o
   6  13   3       19.90       59.80     24.26 o
  -7  14   3      728.02      816.62    104.98 o
  -6  14   3       31.07       26.29     14.66 o
  -5  14   3       84.55       85.99     18.79 o
  -4  14   3       53.28       69.29     15.54 o
  -3  14   3     2318.08     2208.62     88.79 o
  -2  14   3     2672.77     2881.68     82.97 o
  -1  14   3       37.44       39.54      7.67 o
   0  14   3      499.78      622.58     21.58 o
   1  14   3      609.53      602.11     21.64 o
   2  14   3     1698.95     1601.94     53.23 o
   3  14   3     2270.54     2192.67     72.00 o
   4  14   3      120.94      109.44     23.69 o
   5  14   3      493.25      487.98     35.02 o
   6  14   3        1.67        9.04     21.25 o
  -7  15   3       97.67      100.24     32.69 o
  -6  15   3       23.82       11.20     17.11 o
  -5  15   3      686.17      656.80     40.39 o
  -4  15   3     1806.63     1759.53     75.22 o
  -3  15   3       15.37       38.84     12.46 o
  -2  15   3       61.75       92.80     10.22 o
  -1  15   3     2656.64     2662.59    162.82 o
   0  15   3     5573.91     5193.56    137.53 o
   1  15   3     2787.91     2704.87     75.06 o
   2  15   3       47.31       54.43      9.09 o
   3  15   3      271.33      258.60     21.65 o
   4  15   3      823.96      858.08     73.86 o
   5  15   3      701.08      742.78     43.42 o
   6  15   3       18.02       42.07     24.74 o
  -7  16   3       68.04      130.23     37.73 o
  -6  16   3      242.92      216.35     34.86 o
  -5  16   3        1.21        9.49     14.06 o
  -4  16   3       15.19       14.17     15.05 o
  -3  16   3     3329.81     3272.15    114.33 o
  -2  16   3     3354.65     3215.69    102.08 o
  -1  16   3      692.58      635.01     29.44 o
   0  16   3       28.12       42.23      7.47 o
   1  16   3     1702.70     1749.71     50.69 o
   2  16   3     2168.84     2106.17     68.05 o
   3  16   3     2257.46     2123.89     98.54 o
   4  16   3      192.36      207.74     22.73 o
   5  16   3        8.29       -6.22     18.29 o
   6  16   3      260.44      246.05     31.18 o
  -7  17   3      102.36       86.39     49.44 o
  -6  17   3      252.92      225.00     27.67 o
  -5  17   3      156.10      151.32     19.99 o
  -4  17   3      875.76      845.84     57.63 o
  -3  17   3      696.40      708.32     41.09 o
  -2  17   3     2770.35     2931.59    135.24 o
  -1  17   3     1324.64     1348.30     96.72 o
   0  17   3     5367.60     4948.90    180.00 o
   1  17   3     1133.02     1131.70     35.05 o
   2  17   3     1262.44     1271.87     43.86 o
   3  17   3      617.06      624.00     33.84 o
   4  17   3     1153.30     1225.11     57.77 o
   5  17   3        7.26       27.72     24.71 o
   6  17   3      250.04      220.54     30.30 o
  -6  18   3      458.90      426.96     28.60 o
  -5  18   3      333.47      357.18     23.05 o
  -4  18   3     2134.59     1974.02    108.75 o
  -3  18   3      445.08      412.41     34.12 o
  -2  18   3     1781.73     1764.69     59.79 o
  -1  18   3     1192.75     1240.53     53.27 o
   0  18   3       42.82       67.99     14.55 o
   1  18   3      566.21      568.12     20.71 o
   2  18   3     2039.07     1949.46     63.68 o
   3  18   3        9.23        4.01     13.04 o
   4  18   3     2102.05     1969.23     80.84 o
   5  18   3      272.36      229.36     27.11 o
   6  18   3      211.43      185.23     29.24 o
  -6  19   3      916.48      901.53     43.46 o
  -5  19   3       61.45       68.25     15.66 o
  -4  19   3      531.13      553.43     90.29 o
  -3  19   3      109.62      101.61     18.72 o
  -2  19   3     2288.93     2379.25     97.93 o
  -1  19   3       21.54       20.23      7.73 o
   0  19   3     1037.86      962.38     44.83 o
   1  19   3       38.61       43.71      7.97 o
   2  19   3     1275.62     1252.74     43.51 o
   3  19   3      132.00      131.50     17.50 o
   4  19   3      526.86      514.53     42.58 o
   5  19   3      115.90      115.67     24.03 o
  -6  20   3      164.42      174.17     22.16 o
  -5  20   3       96.33       80.80     16.74 o
  -4  20   3     1059.39     1048.88     64.07 o
  -3  20   3      219.07      245.46     24.48 o
  -2  20   3      454.42      464.19     22.14 o
  -1  20   3       23.70       21.05      7.94 o
   0  20   3      277.23      363.71     41.44 o
   1  20   3      201.10      220.24     11.36 o
   2  20   3     1097.50     1030.91     73.58 o
   3  20   3      392.96      394.14     26.35 o
   4  20   3     1365.79     1336.84     92.58 o
   5  20   3        9.80       -4.18     18.97 o
  -6  21   3      376.91      458.54     32.94 o
  -5  21   3       33.19       20.66     15.65 o
  -4  21   3      702.20      724.21     43.97 o
  -3  21   3      100.80      115.44     19.69 o
  -2  21   3       38.62       47.97     14.98 o
  -1  21   3     1911.62     1870.45     70.48 o
   0  21   3      600.75      584.95     33.28 o
   1  21   3     1546.45     1543.57     76.61 o
   2  21   3        2.77        5.05     13.07 o
   3  21   3      138.58      159.58     18.75 o
   4  21   3      283.15      340.23     33.39 o
   5  21   3       78.74       86.73     22.68 o
  -6  22   3       26.24       73.40     26.18 o
  -5  22   3      390.95      389.46     28.11 o
  -4  22   3      203.93      186.10     18.38 o
  -3  22   3     1374.96     1349.83     53.85 o
  -2  22   3     4731.70     4381.02    219.16 o
  -1  22   3     1698.45     1723.74    106.44 o
   0  22   3       68.33       96.69     18.33 o
   1  22   3     1003.32     1036.74     53.57 o
   2  22   3     1782.55     1658.45     65.14 o
   3  22   3      887.11      943.39     44.98 o
   4  22   3        6.01        1.29     16.76 o
   5  22   3      125.34      144.44     29.04 o
  -6  23   3        5.96      -10.48     18.07 o
  -5  23   3      533.85      601.61     33.67 o
  -4  23   3      373.54      368.32     24.65 o
  -3  23   3      606.33      588.69     30.71 o
  -2  23   3      119.89      115.70     29.35 o
  -1  23   3     5882.57     5922.20    291.25 o
   0  23   3     4408.60     4395.39    282.85 o
   1  23   3     1951.52     1808.00     81.10 o
   2  23   3       97.51       97.26     14.03 o
   3  23   3      354.57      367.92     25.89 o
   4  23   3      253.70      293.42     26.81 o
   5  23   3      680.71      731.49     57.84 o
  -5  24   3       34.87       33.29     33.28 o
  -4  24   3        4.13        6.62     14.29 o
  -3  24   3     2412.22     2426.27     89.16 o
  -2  24   3      758.99      744.53     40.28 o
  -1  24   3      527.89      578.81     46.25 o
   0  24   3      280.24      294.61     40.33 o
   1  24   3     2400.70     2223.07    106.36 o
   2  24   3      737.17      720.52     36.02 o
   3  24   3     1552.78     1450.61     64.08 o
   4  24   3      133.45      135.23     24.60 o
   5  24   3        4.62      -23.72     23.72 o
  -5  25   3     1503.30     1514.50     61.88 o
  -4  25   3        2.46      -13.96     13.96 o
  -3  25   3      354.06      333.74     20.94 o
  -2  25   3      437.62      409.94     28.59 o
  -1  25   3       29.03        3.38     13.36 o
   0  25   3      141.96      117.08     33.87 o
   1  25   3      118.91      117.30     23.27 o
   2  25   3       66.11       83.31     15.12 o
   3  25   3       68.66       44.81     18.20 o
   4  25   3      193.94      146.42     25.79 o
  -5  26   3      201.64      216.63     23.84 o
  -4  26   3       21.36       31.08     14.56 o
  -3  26   3      934.46      926.88     37.29 o
  -2  26   3      480.33      497.94     34.36 o
  -1  26   3       88.32       79.58     27.85 o
   0  26   3       95.26       71.45     32.19 o
   1  26   3       54.74       71.58     36.89 o
   2  26   3       37.60       38.10     13.40 o
   3  26   3     1337.38     1310.99     51.46 o
   4  26   3       90.41      123.84     24.95 o
  -5  27   3      493.11      544.95     34.03 o
  -4  27   3      604.73      649.22     32.03 o
  -3  27   3      381.52      381.34     21.65 o
  -2  27   3       13.03       17.18     12.82 o
  -1  27   3     1243.36     1237.04     62.16 o
   0  27   3      855.20      951.74     73.36 o
   1  27   3     1222.76      970.44     88.43 o
   2  27   3        8.22       16.25     16.87 o
   3  27   3       32.58       19.12     13.03 o
   4  27   3      403.34      444.24     70.44 o
  -5  28   3       97.99       57.54     23.75 o
  -4  28   3       16.14        7.55     20.29 o
  -3  28   3     1063.38     1045.08     40.06 o
  -2  28   3     2176.30     2200.04     79.12 o
  -1  28   3      763.66      770.52     44.84 o
   0  28   3       16.33       27.57     38.24 o
   1  28   3      712.93      668.85     73.25 o
   2  28   3     1884.62     1881.12     68.39 o
   3  28   3      456.90      446.17     30.12 o
   4  28   3      176.03      183.13     28.24 o
  -4  29   3     1612.75     1397.11     52.13 o
  -3  29   3      107.66      112.49     18.08 o
  -2  29   3       27.45       40.38     14.65 o
  -1  29   3      359.52      352.31     30.69 o
   0  29   3     1920.20     2172.20    143.72 o
   1  29   3      428.81      417.28     33.29 o
   2  29   3       15.88      -17.13     17.72 o
   3  29   3      174.99      182.70     45.36 o
  -4  30   3      113.00      129.08     18.23 o
  -3  30   3        5.31        9.84     15.17 o
  -2  30   3     1453.61     1526.94     67.24 o
  -1  30   3      113.33      107.46     17.63 o
   0  30   3        0.78        3.33     29.62 o
   1  30   3     1075.29     1110.88     59.19 o
   2  30   3     1850.95     1816.89     84.22 o
   3  30   3      257.83      306.40     51.86 o
  -4  31   3      146.81      208.00     23.36 o
  -3  31   3        0.01       -4.09     23.70 o
  -2  31   3      204.40      209.90     20.15 o
  -1  31   3       72.93       64.08     22.66 o
   0  31   3     1002.68     1026.88     57.09 o
   1  31   3       28.66       17.88     20.13 o
   2  31   3      180.81      193.39     26.30 o
   3  31   3      168.96      162.11     51.38 o
  -3  32   3       65.87       73.48     23.23 o
  -2  32   3      296.34      268.20     22.00 o
  -1  32   3       75.49       52.51     23.47 o
   0  32   3        4.05       18.71     26.61 o
   1  32   3       11.61       -6.71     21.44 o
   2  32   3      640.78      664.13     44.11 o
  -3  33   3      137.13      113.76     23.37 o
  -2  33   3      322.64      329.17     24.94 o
  -1  33   3       66.41       85.83     24.05 o
   0  33   3      480.01      516.38     39.15 o
   1  33   3      241.97      278.66     35.36 o
   2  33   3      469.45      433.87     55.55 o
  -2  34   3      230.52      236.65     30.28 o
  -1  34   3      746.58      815.41     51.87 o
   0  34   3       20.40       31.53     24.32 o
   1  34   3      497.26      533.91     41.42 o
  -1  35   3      602.27      638.96     45.06 o
   0  35   3      523.14      584.92     44.72 o
   1  35   3      671.24      684.74     58.70 o
  -6   0   4      648.14      611.04     80.27 o
  -4   0   4      161.17      197.57     25.63 o
  -2   0   4     8527.05     8676.97    405.43 o
   0   0   4      827.92      600.78     31.75 o
   2   0   4     2566.09     2588.72    273.27 o
   4   0   4     3359.30     3485.79    158.45 o
   6   0   4      249.90      320.39     62.74 o
  -7   1   4      247.01      200.43     28.01 o
  -6   1   4      400.28      426.49     30.75 o
  -5   1   4      129.80      143.06     19.02 o
  -4   1   4     3749.72     3779.98    130.21 o
  -3   1   4      769.21      711.83     36.91 o
  -2   1   4     1486.68     1503.11     63.76 o
  -1   1   4    13072.73    13655.70    394.95 o
   0   1   4     1787.34     1593.88     46.77 o
   1   1   4     2810.71     2706.17     80.25 o
   2   1   4     3810.01     3466.01    108.11 o
   3   1   4      155.04      127.57     18.17 o
   4   1   4      290.53      319.09     22.08 o
   5   1   4        6.20      -14.37     14.37 o
   6   1   4     1203.73     1324.32     66.64 o
  -7   2   4       13.36       10.87     21.68 o
  -6   2   4      563.18      601.62     67.91 o
  -5   2   4     2095.61     2002.49     76.41 o
  -4   2   4        3.37       25.59     12.37 o
  -3   2   4     1750.19     1765.80    115.98 o
  -2   2   4      727.46      582.39     30.79 o
  -1   2   4     3898.99     3783.68    100.50 o
   0   2   4     1170.40     1177.48     43.47 o
   1   2   4     2609.62     2415.99     72.67 o
   2   2   4      390.33      364.54     30.95 o
   3   2   4      304.13      233.23     17.33 o
   4   2   4     1887.87     1904.04     66.95 o
   5   2   4        1.43       13.96     15.90 o
   6   2   4        0.30      -15.36     21.39 o
  -7   3   4      541.25      522.53     55.48 o
  -6   3   4       29.83       34.11     18.43 o
  -5   3   4      851.93      813.04     39.77 o
  -4   3   4     1697.51     1510.97     86.18 o
  -3   3   4     5685.38     5415.70    181.79 o
  -2   3   4     1471.45     1720.48    114.06 o
  -1   3   4       63.08       45.98      9.23 o
   0   3   4     5412.02     4934.79    125.83 o
   1   3   4      415.94      291.25     15.98 o
   2   3   4     2137.96     2073.90     68.20 o
   3   3   4       13.97       18.34     11.36 o
   4   3   4       11.56       -3.90     13.61 o
   5   3   4      213.47      257.51     22.74 o
   6   3   4       46.42       84.70     24.96 o
  -7   4   4      505.96      473.11     37.10 o
  -6   4   4      341.76      374.86     29.95 o
  -5   4   4      703.24      743.72     47.76 o
  -4   4   4      698.42      700.07     65.03 o
  -3   4   4     1896.15     1861.29     84.85 o
  -2   4   4     9879.62     9522.99    313.25 o
  -1   4   4      216.08      197.32     15.67 o
   0   4   4      445.49      470.92     20.49 o
   1   4   4      125.53      128.44     15.80 o
   2   4   4      938.02      845.50     33.49 o
   3   4   4     2020.77     1908.31     65.15 o
   4   4   4       26.64       23.86     13.95 o
   5   4   4       32.58       41.90     16.42 o
   6   4   4       96.04       89.04     26.39 o
  -7   5   4       11.88       -0.73     21.74 o
  -6   5   4       31.17       28.16     18.45 o
  -5   5   4     2401.22     2454.70     90.88 o
  -4   5   4     1979.44     1916.74     74.58 o
  -3   5   4     1660.22     1695.78    107.37 o
  -2   5   4      248.73      282.60     17.37 o
  -1   5   4      213.85      261.44     11.33 o
   0   5   4     3097.50     2954.51     82.10 o
   1   5   4     4402.98     3752.23    116.45 o
   2   5   4        3.84        5.00      9.06 o
   3   5   4      824.17      836.80     34.81 o
   4   5   4       65.02       69.76     15.37 o
   5   5   4      904.28      905.29     49.21 o
   6   5   4      148.32       92.60     26.71 o
  -7   6   4      275.23      250.18     38.04 o
  -6   6   4       65.99       86.55     19.72 o
  -5   6   4        7.68       45.83     16.07 o
  -4   6   4        1.52       14.86     11.90 o
  -3   6   4     2236.63     2186.47     79.55 o
  -2   6   4      691.16      703.75     31.26 o
  -1   6   4     3731.71     3584.22    128.63 o
   0   6   4       92.96       99.00      8.59 o
   1   6   4     1057.81      920.92     37.87 o
   2   6   4       60.84       63.62     11.27 o
   3   6   4     4025.45     4101.07    127.52 o
   4   6   4       42.01       66.74     17.00 o
   5   6   4      603.58      646.61     45.42 o
   6   6   4        6.33       -8.46     22.65 o
  -7   7   4       42.01       36.06     22.89 o
  -6   7   4      603.48      608.62     36.99 o
  -5   7   4     1422.08     1318.25     64.38 o
  -4   7   4     1238.79     1242.52     51.03 o
  -3   7   4      501.75      426.80     37.57 o
  -2   7   4        0.85       16.44      8.79 o
  -1   7   4      539.99      525.49     25.24 o
   0   7   4       23.68       17.98      5.57 o
   1   7   4     7880.63     6892.44    172.82 o
   2   7   4       82.17       89.12     11.56 o
   3   7   4     1832.91     1801.85     62.14 o
   4   7   4        9.60        0.76     13.24 o
   5   7   4     1375.95     1576.30     71.41 o
   6   7   4       67.31       66.34     25.06 o
  -7   8   4      856.99      835.91     68.48 o
  -6   8   4     1237.05     1113.32     54.79 o
  -5   8   4      141.93      151.08     19.54 o
  -4   8   4        3.17        2.14     15.88 o
  -3   8   4     1489.12     1350.46     52.89 o
  -2   8   4     3184.15     3080.98    106.57 o
  -1   8   4     6163.65     6109.73    144.89 o
   0   8   4       27.21       51.80      8.35 o
   1   8   4      213.20      221.72     21.11 o
   2   8   4      532.09      485.42     22.82 o
   3   8   4     1823.80     1795.59     61.82 o
   4   8   4       79.22       83.11     19.85 o
   5   8   4      454.22      480.96     36.31 o
   6   8   4       58.76       51.83     24.95 o
  -7   9   4        7.62       -6.61     27.17 o
  -6   9   4       41.49       -0.43     17.11 o
  -5   9   4      458.99      435.07     46.78 o
  -4   9   4     4203.01     4273.32    163.66 o
  -3   9   4     1334.44     1221.15     48.40 o
  -2   9   4       97.49      129.06     10.28 o
  -1   9   4     1311.59     1442.66     86.06 o
   0   9   4     3757.26     3529.52     87.05 o
   1   9   4     3326.68     2865.33     84.68 o
   2   9   4      397.91      396.89     37.35 o
   3   9   4      452.25      485.33     24.83 o
   4   9   4      199.25      196.07     23.69 o
   5   9   4       22.49       34.48     21.10 o
   6   9   4      164.77      164.52     31.76 o
  -7  10   4       21.58        1.99     29.03 o
  -6  10   4      254.11      243.44     25.84 o
  -5  10   4      333.88      386.04     26.80 o
  -4  10   4      142.16      150.52     22.64 o
  -3  10   4     1273.75     1250.10     50.05 o
  -2  10   4     4395.12     4388.11    129.80 o
  -1  10   4     3379.98     3347.91     81.68 o
   0  10   4       29.40       29.16      7.59 o
   1  10   4     1051.09     1060.62     36.91 o
   2  10   4     1096.23     1029.44     44.89 o
   3  10   4       17.03       45.93     17.84 o
   4  10   4      961.43      904.48     46.87 o
   5  10   4       19.47       35.23     21.12 o
   6  10   4       10.35       19.98     24.23 o
  -7  11   4      120.06       82.76     25.33 o
  -6  11   4      321.86      315.70     58.14 o
  -5  11   4      459.14      414.52     27.98 o
  -4  11   4     1484.63     1395.53     56.90 o
  -3  11   4     1094.60     1061.20     44.18 o
  -2  11   4      311.92      321.03     24.90 o
  -1  11   4      932.39      976.53     71.83 o
   0  11   4     1697.73     1638.22     51.55 o
   1  11   4     1103.84     1045.77     36.55 o
   2  11   4     1316.20     1263.19     38.89 o
   3  11   4      747.56      785.43     52.23 o
   4  11   4       21.64       15.18     17.38 o
   5  11   4       83.48       73.44     22.81 o
   6  11   4      245.60      347.78     37.63 o
  -7  12   4       20.64       19.50     23.63 o
  -6  12   4      316.92      373.95     58.18 o
  -5  12   4      484.22      460.54     29.92 o
  -4  12   4      158.18      173.97     24.46 o
  -3  12   4      212.98      201.73     17.03 o
  -2  12   4     1308.72     1276.14     50.14 o
  -1  12   4      889.48      887.31     28.91 o
   0  12   4     4392.06     4284.64    122.65 o
   1  12   4     1208.81     1115.75     38.23 o
   2  12   4      139.67      139.06     13.55 o
   3  12   4     1075.55     1018.91     48.65 o
   4  12   4     1261.61     1248.83     58.52 o
   5  12   4        0.00       20.06     20.53 o
   6  12   4      126.15       94.61     27.60 o
  -7  13   4        3.07       11.79     24.24 o
  -6  13   4      575.74      538.90     43.21 o
  -5  13   4       36.35       38.59     20.83 o
  -4  13   4      697.62      643.51     41.20 o
  -3  13   4       29.67       26.00     11.02 o
  -2  13   4      308.54      316.84     29.36 o
  -1  13   4        0.07        4.03      6.31 o
   0  13   4     2936.29     3033.56    132.41 o
   1  13   4       76.56       82.01     10.03 o
   2  13   4     6171.71     5867.91    177.45 o
   3  13   4     1219.84     1197.97     54.10 o
   4  13   4      482.87      488.53     33.79 o
   5  13   4       27.27        0.36     20.28 o
   6  13   4     1021.52     1131.67     68.06 o
  -7  14   4        8.90       -6.42     23.85 o
  -6  14   4      640.16      559.43     49.33 o
  -5  14   4       38.70       54.71     22.36 o
  -4  14   4       24.29       36.99     18.50 o
  -3  14   4     1076.63     1086.98     56.02 o
  -2  14   4     2201.66     2223.89     80.99 o
  -1  14   4      442.70      464.01     21.13 o
   0  14   4     1214.56     1091.00     37.44 o
   1  14   4      412.67      440.01     20.25 o
   2  14   4     3710.08     3506.73    109.53 o
   3  14   4     1030.98      952.45     46.96 o
   4  14   4     1375.85     1397.95     63.15 o
   5  14   4       65.25       65.13     22.72 o
  -6  15   4        3.07       14.06     15.99 o
  -5  15   4     1551.98     1531.13     78.22 o
  -4  15   4     1258.08     1309.43     67.09 o
  -3  15   4     4012.37     3897.69    164.90 o
  -2  15   4      746.65      751.94     33.81 o
  -1  15   4      669.36      672.42     29.32 o
   0  15   4     2463.56     2430.63    101.33 o
   1  15   4      995.04      871.36     32.26 o
   2  15   4      124.88      147.74     17.67 o
   3  15   4     1436.95     1406.86     61.48 o
   4  15   4      118.62      111.93     21.60 o
   5  15   4       84.60       70.19     23.23 o
  -6  16   4       94.43      112.68     38.99 o
  -5  16   4     3310.57     3165.66    222.29 o
  -4  16   4      185.52      185.00     25.15 o
  -3  16   4      243.40      292.26     35.61 o
  -2  16   4     2105.81     1978.63     73.40 o
  -1  16   4     2645.61     2690.22     82.33 o
   0  16   4      165.54      138.27     10.76 o
   1  16   4      890.13      932.63     33.48 o
   2  16   4      701.46      648.60     34.67 o
   3  16   4       88.40      102.88     18.52 o
   4  16   4      277.15      258.45     27.61 o
   5  16   4      228.12      232.94     28.70 o
  -6  17   4      205.98      248.18     37.03 o
  -5  17   4      212.71      225.95     30.30 o
  -4  17   4      820.52      676.43     43.64 o
  -3  17   4     1822.28     1761.13     90.82 o
  -2  17   4        1.76        8.17      9.15 o
  -1  17   4      283.74      307.42     23.13 o
   0  17   4     1346.03     1260.98     41.42 o
   1  17   4     2741.83     2524.03     76.55 o
   2  17   4      200.03      210.86     19.71 o
   3  17   4       12.26        6.74     14.91 o
   4  17   4       91.49       43.82     20.16 o
   5  17   4       95.67      110.42     25.27 o
  -6  18   4      884.60      885.39     50.32 o
  -5  18   4       80.85       62.65     22.73 o
  -4  18   4       21.86       25.56     19.48 o
  -3  18   4      253.30      282.50     27.93 o
  -2  18   4      966.04      850.71     48.52 o
  -1  18   4     2448.50     2458.29     99.88 o
   0  18   4       11.28       15.21      7.31 o
   1  18   4      129.21      116.04     10.80 o
   2  18   4      103.35      102.20     16.18 o
   3  18   4     2382.10     2416.71     94.95 o
   4  18   4      128.48       66.48     20.86 o
   5  18   4      277.53      307.17     63.87 o
  -6  19   4      122.00       93.46     19.20 o
  -5  19   4      492.08      490.61     39.70 o
  -4  19   4       42.59       21.36     19.46 o
  -3  19   4      367.10      342.51     30.69 o
  -2  19   4      230.36      253.42     26.02 o
  -1  19   4        6.62        9.55     20.85 o
   0  19   4       32.82       30.55      8.58 o
   1  19   4     2670.69     2463.80     87.02 o
   2  19   4        1.52       18.62     16.12 o
   3  19   4      199.64      215.30     46.47 o
   4  19   4        6.65      -16.78     18.60 o
   5  19   4     1660.31     1728.78     79.18 o
  -6  20   4      279.93      279.73     30.99 o
  -5  20   4      245.89      260.58     56.51 o
  -4  20   4      900.67      822.25     84.92 o
  -3  20   4       25.87       39.91     19.17 o
  -2  20   4        6.78       26.99     15.70 o
  -1  20   4     2148.32     2101.64    174.98 o
   0  20   4       21.67       31.17      7.39 o
   1  20   4       97.00      119.54     14.30 o
   2  20   4      137.96      115.42     17.47 o
   3  20   4     1949.63     1836.99     75.89 o
   4  20   4        6.03        3.67     22.72 o
   5  20   4      594.31      666.27     44.61 o
  -6  21   4      221.25      217.80     23.74 o
  -5  21   4      821.70      774.85     58.51 o
  -4  21   4     1786.80     1606.66     81.14 o
  -3  21   4      598.56      572.35     39.65 o
  -2  21   4     1631.02     1453.08    166.66 o
  -1  21   4      184.70      223.52     36.24 o
   0  21   4     1277.89     1229.94     40.68 o
   1  21   4     1541.36     1484.11     56.88 o
   2  21   4      244.72      216.51     31.36 o
   3  21   4        5.55       36.47     17.26 o
   4  21   4      111.19       89.07     22.94 o
   5  21   4      145.41      176.06     33.79 o
  -6  22   4      993.10      953.18     43.78 o
  -5  22   4       62.91      114.20     18.97 o
  -4  22   4       36.06       19.63     21.75 o
  -3  22   4     1428.80     1328.12     69.13 o
  -2  22   4     4184.26     4090.94    210.45 o
  -1  22   4     1014.27      921.21     69.20 o
   0  22   4       13.34       14.13      8.45 o
   1  22   4       35.61       30.33     11.41 o
   2  22   4     2331.50     2238.28     87.51 o
   3  22   4      375.90      385.07     35.04 o
   4  22   4       22.79      -18.31     18.46 o
  -5  23   4       71.78       68.88     21.83 o
  -4  23   4     1131.89     1059.55     68.08 o
  -3  23   4       17.12        3.79     18.83 o
  -2  23   4       33.78       61.36     27.95 o
  -1  23   4      228.84      201.47     51.11 o
   0  23   4     2965.52     2959.66    123.73 o
   1  23   4      108.92       90.05     12.91 o
   2  23   4      738.00      689.53     52.19 o
   3  23   4        3.71       -4.18     16.70 o
   4  23   4      263.87      219.81     27.30 o
  -5  24   4      301.41      260.22     23.16 o
  -4  24   4       63.42       71.76     20.25 o
  -3  24   4      419.92      392.59     33.34 o
  -2  24   4      324.22      296.60     94.38 o
  -1  24   4      141.71      154.04     35.16 o
   0  24   4     1647.97     1671.58     78.80 o
   1  24   4      146.98      148.85     14.68 o
   2  24   4      143.50      165.57     19.25 o
   3  24   4       24.36       11.05     17.20 o
   4  24   4      687.19      737.07     53.29 o
  -5  25   4       55.66       36.04     17.35 o
  -4  25   4      335.58      333.71     30.99 o
  -3  25   4       53.10       82.24     22.54 o
  -2  25   4      134.36      107.23     32.63 o
  -1  25   4     1512.48     1466.87     95.98 o
   0  25   4       46.87       37.53     21.16 o
   1  25   4        0.04      -12.73     33.66 o
   2  25   4     1195.48     1164.55     52.79 o
   3  25   4      149.36      127.55     23.91 o
   4  25   4       24.03       85.55     25.69 o
  -5  26   4        1.00       -1.33     17.17 o
  -4  26   4      166.67      190.18     28.20 o
  -3  26   4       13.11       15.05     19.47 o
  -2  26   4     1090.98     1130.61     95.86 o
  -1  26   4        2.98       19.28     30.60 o
   0  26   4      688.28      649.01     61.68 o
   1  26   4       10.54        0.32     36.08 o
   2  26   4      234.55      260.31     25.42 o
   3  26   4        3.10       18.67     20.27 o
   4  26   4     1703.89     1840.20     96.64 o
  -4  27   4      211.68      199.37     20.53 o
  -3  27   4      358.61      396.14     55.50 o
  -2  27   4        8.25       28.57     37.00 o
  -1  27   4      583.06      577.51     68.02 o
   0  27   4      973.75      998.29     93.17 o
   1  27   4      457.69      485.52     66.19 o
   2  27   4      946.33      805.53     86.12 o
   3  27   4        0.42       -0.21     20.00 o
  -4  28   4       63.13       61.66     18.21 o
  -3  28   4      680.83      646.70     44.60 o
  -2  28   4      799.36      769.35     46.76 o
  -1  28   4     2266.28     2286.38    163.94 o
   0  28   4      217.25      311.35     56.82 o
   1  28   4      139.37       95.33     46.48 o
   2  28   4      103.59      117.30     45.13 o
   3  28   4       75.35      119.94     50.19 o
  -4  29   4      557.60      561.73     33.72 o
  -3  29   4     1130.17     1078.14     47.77 o
  -2  29   4       16.24       33.40     18.46 o
  -1  29   4      517.20      517.56     66.30 o
   0  29   4      207.32      202.23     51.70 o
   1  29   4      859.93      796.16     83.69 o
   2  29   4       59.35       52.56     47.88 o
   3  29   4        2.29      -43.19     44.22 o
  -3  30   4      665.81      647.75     35.57 o
  -2  30   4      284.66      234.94     26.39 o
  -1  30   4     1088.97     1073.90     98.93 o
   0  30   4      136.53      134.21     48.04 o
   1  30   4       20.11      -17.56     43.14 o
   2  30   4      226.70      195.07     56.28 o
  -3  31   4      110.09      157.80     21.70 o
  -2  31   4       34.32       51.02     33.44 o
  -1  31   4       89.59       69.96     45.67 o
   0  31   4       28.78       19.07     43.19 o
   1  31   4      885.42      737.94     84.72 o
   2  31   4      303.54      284.50     31.34 o
  -3  32   4      120.12      121.69     22.86 o
  -2  32   4        3.85       -0.28     23.29 o
  -1  32   4      185.51      158.58     28.89 o
   0  32   4      119.38      120.32     27.98 o
   1  32   4      109.79      153.11     36.30 o
  -2  33   4       15.29       51.74     24.84 o
  -1  33   4       24.18       13.16     35.81 o
   0  33   4       34.66       60.65     32.64 o
   1  33   4      304.38      367.47     36.05 o
  -1  34   4      512.48      604.41     44.54 o
   0  34   4       88.69      104.81     53.16 o
  -7   0   5      101.87      125.67     41.25 o
  -5   0   5       40.04       61.94     44.92 o
  -3   0   5        2.35        7.88     15.82 o
  -1   0   5     6230.69     6341.48    327.04 o
   1   0   5     3794.37     3663.53    143.56 o
   3   0   5     2475.06     2261.08    110.04 o
   5   0   5      270.94      325.99     59.73 o
  -7   1   5        5.17      -21.98     21.98 o
  -6   1   5       11.38       -3.61     18.76 o
  -5   1   5      163.53      143.69     20.31 o
  -4   1   5      343.93      358.01     38.20 o
  -3   1   5     2266.92     2096.44     92.51 o
  -2   1   5       18.94       32.20     10.51 o
  -1   1   5     1288.51     1214.79     65.79 o
   0   1   5       39.24       24.52      8.63 o
   1   1   5     3727.80     3343.97     93.53 o
   2   1   5        9.21       -0.12     11.11 o
   3   1   5     1018.26     1072.87     56.98 o
   4   1   5        3.26       13.64     15.40 o
   5   1   5      206.15      225.76     30.09 o
   6   1   5        4.31        1.03     31.21 o
  -7   2   5      215.80      201.74     29.48 o
  -6   2   5     1025.37      959.81     50.33 o
  -5   2   5      562.58      604.64     71.14 o
  -4   2   5       59.75       73.38     17.21 o
  -3   2   5       96.59      104.59     27.34 o
  -2   2   5     2141.69     2060.95     76.46 o
  -1   2   5     3769.36     3581.86     96.63 o
   0   2   5       80.75       73.88     12.22 o
   1   2   5       26.44       31.85     10.38 o
   2   2   5        2.66       11.34     11.16 o
   3   2   5      985.86      952.08     40.68 o
   4   2   5      248.06      220.53     26.18 o
   5   2   5      926.10      820.45     74.92 o
   6   2   5       41.75       35.52     32.58 o
  -7   3   5      591.95      614.72    108.15 o
  -6   3   5        3.23        2.84     18.23 o
  -5   3   5       49.81       61.00     17.46 o
  -4   3   5     2902.86     2887.91    104.65 o
  -3   3   5     1585.31     1535.05     76.85 o
  -2   3   5     1059.13     1053.03     48.51 o
  -1   3   5      383.14      482.68     30.19 o
   0   3   5      547.96      537.92     24.62 o
   1   3   5     1486.36     1323.14     48.55 o
   2   3   5       30.87       17.70     11.98 o
   3   3   5      483.02      436.12     26.30 o
   4   3   5      402.54      355.32     25.95 o
   5   3   5       77.83       94.33     24.68 o
   6   3   5        3.30       38.33     31.94 o
  -7   4   5      557.09      479.73     37.50 o
  -6   4   5      982.23      965.81     73.59 o
  -5   4   5      889.18      895.55     50.68 o
  -4   4   5      287.72      339.40     25.21 o
  -3   4   5      619.50      623.18     40.17 o
  -2   4   5     2456.18     2417.15     87.46 o
  -1   4   5     1146.00     1131.32     36.05 o
   0   4   5     2356.81     2275.54     65.24 o
   1   4   5      141.93      157.28     13.74 o
   2   4   5       35.20       36.17     12.38 o
   3   4   5        9.45        7.70     14.44 o
   4   4   5     1017.29     1062.31     53.54 o
   5   4   5       41.76       67.09     24.14 o
  -7   5   5      193.74      219.25     30.06 o
  -6   5   5      135.79       89.24     21.42 o
  -5   5   5      309.27      308.53     25.01 o
  -4   5   5      475.21      472.20     36.32 o
  -3   5   5      330.35      346.50     22.26 o
  -2   5   5     3433.71     3284.61    141.57 o
  -1   5   5     1189.41     1121.43     43.94 o
   0   5   5     1030.79     1074.81     54.42 o
   1   5   5      164.47      128.05     18.09 o
   2   5   5     2588.73     2364.39     78.73 o
   3   5   5        1.39       -7.26     12.64 o
   4   5   5        0.31       46.19     20.27 o
   5   5   5      256.11      194.20     28.91 o
  -7   6   5      504.93      447.79     48.07 o
  -6   6   5       37.34       33.44     20.60 o
  -5   6   5      224.63      229.76     23.06 o
  -4   6   5      121.56      163.54     33.75 o
  -3   6   5       84.79       94.21     14.13 o
  -2   6   5     1201.68     1135.27     47.01 o
  -1   6   5       79.60      105.39     11.43 o
   0   6   5     4792.55     4435.20    118.95 o
   1   6   5       73.26       83.54     11.13 o
   2   6   5      827.86      778.59     33.92 o
   3   6   5       76.88       59.25     19.10 o
   4   6   5     2762.52     2610.30    104.40 o
   5   6   5       30.27       14.88     22.39 o
  -7   7   5        7.23       -8.65     27.92 o
  -6   7   5      795.88      812.00     80.67 o
  -5   7   5       72.80       85.47     18.35 o
  -4   7   5       26.82       35.97     14.05 o
  -3   7   5      479.58      485.43     27.47 o
  -2   7   5     2463.72     2418.68     98.87 o
  -1   7   5      105.73      113.10     11.32 o
   0   7   5     1341.99     1395.34     53.50 o
   1   7   5       12.86       -6.44      8.24 o
   2   7   5     5680.42     5289.30    162.51 o
   3   7   5       79.37       76.87     19.21 o
   4   7   5        8.55       36.69     25.82 o
   5   7   5      215.52      224.38     30.07 o
  -7   8   5        5.85      -26.06     26.06 o
  -6   8   5     1200.46     1101.41     84.58 o
  -5   8   5      903.54      833.31     83.96 o
  -4   8   5     1370.34     1471.09     92.09 o
  -3   8   5       36.24       36.41     16.28 o
  -2   8   5      729.94      722.67     46.21 o
  -1   8   5     1856.46     1940.42     56.19 o
   0   8   5     2304.04     2208.04     63.68 o
   1   8   5       81.46       78.46     17.09 o
   2   8   5      663.16      653.87     29.80 o
   3   8   5      327.82      288.46     35.91 o
   4   8   5      978.31     1044.89     54.57 o
   5   8   5       30.93        0.99     22.60 o
  -7   9   5      928.66      798.94    115.03 o
  -6   9   5        0.72       13.08     25.21 o
  -5   9   5      162.36      133.43     21.07 o
  -4   9   5     2914.15     2895.57    105.51 o
  -3   9   5     2776.87     2790.58    100.60 o
  -2   9   5      163.00      171.09     31.37 o
  -1   9   5      420.72      479.02     31.27 o
   0   9   5      460.66      478.04     23.59 o
   1   9   5      413.80      387.08     24.99 o
   2   9   5     1727.86     1616.50     80.00 o
   3   9   5      280.67      304.89     27.17 o
   4   9   5       51.74       52.40     20.98 o
   5   9   5       52.72       89.93     48.72 o
  -7  10   5      187.66      144.35     40.66 o
  -6  10   5      507.85      460.97     45.56 o
  -5  10   5     1137.02     1068.20    102.20 o
  -4  10   5       92.85      103.13     17.30 o
  -3  10   5      791.59      765.82     36.83 o
  -2  10   5     1513.33     1384.90     54.89 o
  -1  10   5     1440.87     1486.55     45.86 o
   0  10   5      496.63      495.71     18.44 o
   1  10   5      238.12      247.46     16.86 o
   2  10   5      102.82      118.42     18.47 o
   3  10   5     2257.35     2170.12     88.45 o
   4  10   5      559.09      564.57     40.39 o
   5  10   5      464.62      465.59     38.98 o
  -6  11   5        0.81       12.22     25.95 o
  -5  11   5       15.84       27.06     22.54 o
  -4  11   5      996.74      991.52     57.02 o
  -3  11   5      931.57      908.09     40.97 o
  -2  11   5      283.63      310.08     20.36 o
  -1  11   5      335.44      364.54     19.78 o
   0  11   5      288.70      284.56     16.45 o
   1  11   5     3939.13     3567.31    137.07 o
   2  11   5       37.79       31.97     16.05 o
   3  11   5     2321.31     2331.19    145.31 o
   4  11   5      181.20      176.87     26.11 o
   5  11   5       48.09       69.66     31.15 o
  -6  12   5      113.00      100.18     29.14 o
  -5  12   5      542.37      548.80     68.31 o
  -4  12   5       96.10       65.55     22.71 o
  -3  12   5       11.40       33.56     19.58 o
  -2  12   5      523.83      557.92     38.61 o
  -1  12   5     3810.08     3907.46    106.51 o
   0  12   5     1348.93     1357.93     45.95 o
   1  12   5     2303.97     2116.70     77.70 o
   2  12   5       87.86       85.56     18.37 o
   3  12   5      896.26      812.13     44.70 o
   4  12   5       50.50       16.41     20.67 o
   5  12   5      219.01      312.36     34.15 o
  -6  13   5      116.42       82.84     29.53 o
  -5  13   5      116.77      133.85     35.34 o
  -4  13   5        1.44        0.35     19.21 o
  -3  13   5     2470.94     2479.46    113.20 o
  -2  13   5      231.17      234.01     27.65 o
  -1  13   5      488.41      425.15     19.44 o
   0  13   5        8.00       13.44     14.71 o
   1  13   5     1830.46     1701.01    109.57 o
   2  13   5        1.31       -6.38     14.46 o
   3  13   5      484.94      469.14     33.31 o
   4  13   5       14.30       22.60     20.64 o
   5  13   5      655.94      684.98     46.03 o
  -6  14   5      354.61      286.88     36.45 o
  -5  14   5      409.76      485.28     96.00 o
  -4  14   5      138.70      128.34     25.66 o
  -3  14   5       63.97      119.49     26.81 o
  -2  14   5      870.12      793.57     48.88 o
  -1  14   5     2043.36     2109.07     62.34 o
   0  14   5      362.80      403.85     20.73 o
   1  14   5     1075.81      968.93     43.46 o
   2  14   5      511.22      493.17     32.51 o
   3  14   5     1144.34     1061.39     53.47 o
   4  14   5       11.01        8.14     19.55 o
   5  14   5      475.23      489.59     40.65 o
  -6  15   5      158.27      132.98     31.17 o
  -5  15   5      543.64      495.47     47.94 o
  -4  15   5     1083.34     1061.70     61.53 o
  -3  15   5     1138.01     1127.35    128.20 o
  -2  15   5      399.87      392.28     33.53 o
  -1  15   5      210.69      193.89     19.19 o
   0  15   5      419.37      455.19     26.65 o
   1  15   5      691.19      617.62     33.08 o
   2  15   5        9.45        9.17     15.38 o
   3  15   5      826.27      817.47     45.20 o
   4  15   5      249.39      264.69     29.70 o
   5  15   5      307.13      310.62     34.50 o
  -6  16   5     1196.82     1069.36    110.73 o
  -5  16   5      475.23      518.87     43.54 o
  -4  16   5       20.69       58.61     26.85 o
  -3  16   5     1574.22     1462.88     75.85 o
  -2  16   5     1702.83     1613.63     80.93 o
  -1  16   5      619.60      580.81     40.85 o
   0  16   5      818.44      846.30     38.23 o
   1  16   5      283.09      250.63     39.09 o
   2  16   5      135.15      128.43     19.77 o
   3  16   5       67.68       39.40     18.90 o
   4  16   5       91.86       74.76     23.13 o
   5  16   5      128.76      183.36     30.28 o
  -6  17   5       21.32       -0.64     28.04 o
  -5  17   5      890.74      905.26    132.15 o
  -4  17   5     2190.11     2081.85    112.75 o
  -3  17   5      797.26      795.52     50.52 o
  -2  17   5      516.37      568.16     41.42 o
  -1  17   5      658.11      663.05     45.77 o
   0  17   5       34.56       88.24     20.36 o
   1  17   5      136.78      125.35     25.88 o
   2  17   5     1448.05     1347.15     60.33 o
   3  17   5       15.40      -10.15     17.41 o
   4  17   5       22.92       32.19     21.63 o
   5  17   5       49.73       53.31     34.94 o
  -6  18   5      842.25      850.60     77.27 o
  -5  18   5      259.75      292.90     70.09 o
  -4  18   5      116.48      123.55     26.77 o
  -3  18   5      246.57      268.92     30.26 o
  -2  18   5      771.45      822.17     52.52 o
  -1  18   5       40.37       48.89     19.54 o
   0  18   5     3347.80     3427.33    117.06 o
   1  18   5      170.23      155.78     18.94 o
   2  18   5       17.41       51.29     17.95 o
   3  18   5       62.68       72.39     20.86 o
   4  18   5      888.93      902.75     51.28 o
  -6  19   5        8.16      -20.81     29.92 o
  -5  19   5       61.19       43.24     26.00 o
  -4  19   5      891.13      807.29     53.43 o
  -3  19   5      307.87      285.79     31.99 o
  -2  19   5     1401.95     1445.15     76.19 o
  -1  19   5      888.31      917.87     52.02 o
   0  19   5        9.45       28.45     14.64 o
   1  19   5       84.44       61.60     15.97 o
   2  19   5     2729.78     2634.51    102.73 o
   3  19   5      113.84      119.19     22.43 o
   4  19   5       87.47       81.03     23.69 o
  -5  20   5      293.75      263.86     51.27 o
  -4  20   5      368.84      331.07     52.57 o
  -3  20   5      715.64      706.73     61.12 o
  -2  20   5       91.49      111.27     22.93 o
  -1  20   5       68.36      104.73     47.53 o
   0  20   5     2382.02     2458.79     87.68 o
   1  20   5      338.69      339.66     32.91 o
   2  20   5        6.56       22.64     16.56 o
   3  20   5        6.09       36.27     19.58 o
   4  20   5      941.40     1071.41     57.95 o
  -5  21   5      282.90      290.04     39.78 o
  -4  21   5      552.53      571.85     79.63 o
  -3  21   5      262.01      296.53     50.11 o
  -2  21   5     2034.14     2194.18    217.93 o
  -1  21   5       21.38       14.43     38.02 o
   0  21   5      199.77      200.39     18.19 o
   1  21   5        7.89      -12.79     13.30 o
   2  21   5      970.78      919.17     47.12 o
   3  21   5      130.86      131.68     24.03 o
   4  21   5        3.29       14.82     22.10 o
  -5  22   5      982.37     1051.84    136.28 o
  -4  22   5      363.38      424.65     40.26 o
  -3  22   5      165.30      132.04     49.30 o
  -2  22   5     1648.44     1561.90    100.91 o
  -1  22   5      503.03      537.38     55.26 o
   0  22   5      513.73      450.64     33.79 o
   1  22   5       76.10       64.68     16.27 o
   2  22   5       68.40       88.50     18.98 o
   3  22   5        4.21      -13.61     19.21 o
   4  22   5      166.09      160.77     54.21 o
  -5  23   5      273.59      251.23     90.72 o
  -4  23   5      383.22      385.53     43.44 o
  -3  23   5     1876.88     1968.91    194.13 o
  -2  23   5      196.31      181.34     38.19 o
  -1  23   5      151.59      151.31     37.76 o
   0  23   5     2782.71     2731.77     95.89 o
   1  23   5      874.11      834.39     40.47 o
   2  23   5       74.77       75.33     19.22 o
   3  23   5      108.81      145.57     24.44 o
  -5  24   5      620.51      673.97     57.63 o
  -4  24   5       57.17       43.12     27.63 o
  -3  24   5       25.72       44.57     61.05 o
  -2  24   5        8.67        4.26     40.58 o
  -1  24   5     2632.69     2635.86    152.03 o
   0  24   5      166.75      213.77     32.09 o
   1  24   5      158.59      197.46     19.65 o
   2  24   5       32.85       31.65     17.95 o
   3  24   5      310.54      262.88     28.47 o
  -4  25   5       54.15       39.08     28.29 o
  -3  25   5     1629.11     1800.70    135.72 o
  -2  25   5       50.43       33.17     33.22 o
  -1  25   5     1251.83     1428.86     99.11 o
   0  25   5       14.04        7.47     29.61 o
   1  25   5      883.26      946.43     57.86 o
   2  25   5      129.25      134.57     21.16 o
   3  25   5      462.79      627.05     71.49 o
  -4  26   5      259.29      303.80     45.64 o
  -3  26   5      398.68      503.08     64.74 o
  -2  26   5        4.30       -3.93     37.00 o
  -1  26   5      672.28      751.19     69.24 o
   0  26   5       26.92       64.67     36.67 o
   1  26   5      796.04      680.37     78.09 o
   2  26   5       13.58       21.76     43.14 o
   3  26   5     1083.89     1037.23    104.81 o
  -4  27   5      146.64      150.91     47.39 o
  -3  27   5      265.22      270.68     53.16 o
  -2  27   5       17.95      -13.14     33.93 o
  -1  27   5       23.39      -37.54     37.54 o
   0  27   5       68.56       37.27     41.58 o
   1  27   5     1918.10     1781.47    140.67 o
   2  27   5      144.20      112.45     51.54 o
  -3  28   5        5.78      -34.31     34.31 o
  -2  28   5      886.82     1038.20     97.37 o
  -1  28   5     1116.85      976.58     92.58 o
   0  28   5       64.31      118.05     47.34 o
   1  28   5       81.45       88.27     48.96 o
   2  28   5       28.08      -25.91     39.91 o
  -3  29   5      649.59      679.16     73.68 o
  -2  29   5      457.34      549.98     70.66 o
  -1  29   5       14.17      -23.43     39.85 o
   0  29   5      215.95      187.64     52.13 o
   1  29   5       69.37       57.68     50.57 o
   2  29   5      103.83      166.58     56.17 o
  -2  30   5      299.24      347.32     60.64 o
  -1  30   5       73.27       26.82     44.86 o
   0  30   5      617.73      707.68     85.04 o
   1  30   5       55.42       20.90     50.19 o
  -2  31   5      605.14      705.85     81.75 o
  -1  31   5       28.31      -18.47     43.14 o
   0  31   5      234.24      269.39     61.67 o
  -6   0   6       30.97       10.70     29.19 o
  -4   0   6     1742.52     1721.59     98.09 o
  -2   0   6     2850.41     2624.66    237.32 o
   0   0   6    10433.25    10432.92    385.65 o
   2   0   6       10.27       35.74     21.42 o
   4   0   6      794.51      903.45     90.64 o
  -6   1   6      590.63      617.89     52.56 o
  -5   1   6       28.72       13.43     17.67 o
  -4   1   6       77.61       64.92     25.02 o
  -3   1   6      164.65      159.38     18.03 o
  -2   1   6     4852.15     4751.19    163.94 o
  -1   1   6      945.42     1042.07     67.23 o
   1   1   6      477.64      479.18     26.75 o
   2   1   6     2643.82     2292.19     81.46 o
   3   1   6       72.07       78.69     18.10 o
   4   1   6       11.75      -15.86     24.83 o
   5   1   6       31.66       52.23     32.34 o
  -6   2   6      331.82      284.10     40.41 o
  -5   2   6      654.28      592.89     36.10 o
  -4   2   6     1355.20     1371.80     58.41 o
  -3   2   6        4.68       17.77     16.52 o
  -2   2   6      511.52      546.76     30.32 o
  -1   2   6      426.01      456.44     20.77 o
   0   2   6      911.25      930.21     33.62 o
   1   2   6      142.52      177.16     16.03 o
   2   2   6      141.32      156.64     18.47 o
   3   2   6       49.21       56.05     17.16 o
   4   2   6      782.01      813.22     70.00 o
   5   2   6      313.95      263.31     74.13 o
  -6   3   6      135.30      152.72     26.98 o
  -5   3   6        0.44       14.03     17.64 o
  -4   3   6      191.99      201.79     33.26 o
  -3   3   6       49.45       62.10     15.93 o
  -2   3   6      425.21      449.57     27.22 o
  -1   3   6      131.58      140.24     16.56 o
   0   3   6        0.36       13.95     14.21 o
   1   3   6        4.45       13.29     11.05 o
   2   3   6      400.23      395.98     24.93 o
   3   3   6      858.40      838.79     47.14 o
   4   3   6      181.13      188.27     27.73 o
   5   3   6       90.81       79.69     32.71 o
  -6   4   6      996.66      862.20     47.28 o
  -5   4   6      547.42      582.80     36.18 o
  -4   4   6        4.84       24.35     15.79 o
  -3   4   6      212.80      198.30     19.75 o
  -2   4   6      630.06      546.15     30.03 o
  -1   4   6      562.96      578.14     35.98 o
   0   4   6       12.29       11.50      9.69 o
   1   4   6     1613.26     1540.04     64.12 o
   2   4   6      167.71      182.84     26.36 o
   3   4   6       75.17       61.36     20.27 o
   4   4   6       10.10      -12.25     20.80 o
   5   4   6      250.14      252.45     42.76 o
  -6   5   6       15.20       65.48     28.90 o
  -5   5   6        4.03       31.21     18.16 o
  -4   5   6      790.98      741.57     40.45 o
  -3   5   6     1954.43     1952.21     75.67 o
  -2   5   6      418.54      352.95     23.84 o
  -1   5   6     1716.60     1622.52     50.72 o
   0   5   6      101.22      100.02     11.88 o
   1   5   6      640.23      584.32     30.06 o
   2   5   6       79.42       66.79     18.31 o
   3   5   6      550.95      528.56     36.27 o
   4   5   6      255.26      273.17     31.93 o
   5   5   6       24.67       43.82     47.47 o
  -6   6   6       84.76       92.07     30.00 o
  -5   6   6     1934.74     1862.15     76.48 o
  -4   6   6       19.24       25.64     15.86 o
  -3   6   6     1491.40     1492.87     93.59 o
  -2   6   6       26.74       54.41     13.37 o
  -1   6   6     2131.16     2154.06     68.26 o
   0   6   6      154.65      180.04     13.92 o
   1   6   6     2407.91     2324.09     82.37 o
   2   6   6        8.89       -6.29     15.04 o
   3   6   6      787.16      800.69     46.02 o
   4   6   6        0.31       -8.19     24.84 o
   5   6   6      138.34      180.39     32.28 o
  -6   7   6      208.15      160.21     33.07 o
  -5   7   6      362.17      375.73     38.02 o
  -4   7   6      219.26      181.83     21.47 o
  -3   7   6     1548.20     1470.61     60.90 o
  -2   7   6       45.65       23.44     12.66 o
  -1   7   6     2002.24     1923.76     57.65 o
   0   7   6       90.56       79.21     13.51 o
   1   7   6     1303.50     1224.20     52.00 o
   2   7   6      171.45      161.91     22.58 o
   3   7   6      497.11      493.56     36.36 o
   4   7   6      126.52      160.56     27.95 o
   5   7   6      356.96      334.80     37.16 o
  -6   8   6     1121.44      989.50    167.23 o
  -5   8   6      867.55      785.74     53.89 o
  -4   8   6       14.64       -5.65     20.08 o
  -3   8   6      889.27      973.92     76.93 o
  -2   8   6      234.06      245.79     24.52 o
  -1   8   6     1761.46     1821.71     55.05 o
   0   8   6      122.22      111.04     15.81 o
   1   8   6      826.90      793.34     48.30 o
   2   8   6      389.24      353.58     29.38 o
   3   8   6      370.16      357.35     45.21 o
   4   8   6       36.57       49.45     23.44 o
   5   8   6      681.72      860.67     54.57 o
  -6   9   6        5.14       11.09     27.85 o
  -5   9   6        2.57        7.74     37.06 o
  -4   9   6      897.94      867.35     55.52 o
  -3   9   6      795.08      766.23     50.64 o
  -2   9   6      200.84      154.48     25.79 o
  -1   9   6       93.66       97.81     14.52 o
   0   9   6      226.56      237.08     20.65 o
   1   9   6      169.65      187.61     20.38 o
   2   9   6       59.55       41.46     18.62 o
   3   9   6      750.24      770.25     46.06 o
   4   9   6      285.23      329.33     33.92 o
   5   9   6       56.04       68.87     34.18 o
  -6  10   6      789.93      736.84    110.81 o
  -5  10   6      244.30      241.79     39.70 o
  -4  10   6      377.89      349.81     52.85 o
  -3  10   6       31.74       48.82     21.29 o
  -2  10   6      110.98      114.14     24.23 o
  -1  10   6       37.12       23.44     12.65 o
   0  10   6      256.17      285.16     21.10 o
   1  10   6       22.38       10.37     14.15 o
   2  10   6      229.53      221.38     25.18 o
   3  10   6      362.14      337.24     31.48 o
   4  10   6      306.22      279.55     49.24 o
  -6  11   6       26.44        3.12     28.12 o
  -5  11   6       83.51      113.93     29.37 o
  -4  11   6      269.89      265.39     35.91 o
  -3  11   6      183.25      213.44     29.20 o
  -2  11   6     1866.95     1788.05    149.45 o
  -1  11   6        0.59        7.53     12.07 o
   0  11   6      174.07      190.74     19.83 o
   1  11   6       77.31       58.94     21.94 o
   2  11   6       22.31       22.29     24.57 o
   3  11   6        3.48       11.91     19.46 o
   4  11   6       98.15      128.86     28.15 o
  -6  12   6      170.62      183.78     35.66 o
  -5  12   6        6.64       29.28     25.86 o
  -4  12   6     1643.81     1644.83    134.07 o
  -3  12   6      118.09      118.96     26.43 o
  -2  12   6       64.22      118.52     28.11 o
  -1  12   6       90.36       97.17     21.86 o
   0  12   6     4654.64     4736.35    157.53 o
   1  12   6        4.35        7.46     14.61 o
   2  12   6      391.28      375.86     30.80 o
   3  12   6      133.16      126.69     40.98 o
   4  12   6      188.79      238.58     31.89 o
  -6  13   6      439.93      423.39     56.47 o
  -5  13   6        7.81        1.65     24.26 o
  -4  13   6       70.30       39.90     27.65 o
  -3  13   6       12.45       21.43     21.64 o
  -2  13   6     3650.44     3757.95    198.08 o
  -1  13   6      170.73      177.53     17.58 o
   0  13   6      196.17      280.95     22.55 o
   1  13   6      460.38      432.96     28.94 o
   2  13   6     5348.43     4765.95    174.71 o
   3  13   6       40.95       32.27     20.55 o
   4  13   6       52.90       86.26     27.04 o
  -6  14   6       52.04       66.34     33.12 o
  -5  14   6      316.31      298.11     80.42 o
  -4  14   6     1911.78     1928.50     96.79 o
  -3  14   6      182.17      200.27     30.54 o
  -2  14   6      225.99      186.05     28.40 o
  -1  14   6       23.93       26.44     13.71 o
   0  14   6     2956.32     3046.00    106.66 o
   1  14   6      372.53      376.06     27.45 o
   2  14   6      370.94      394.66     31.26 o
   3  14   6       31.12       30.71     20.98 o
   4  14   6      783.88      815.71     50.41 o
  -6  15   6      785.44      746.18     83.35 o
  -5  15   6      353.82      265.00     37.04 o
  -4  15   6       26.79       64.63     27.51 o
  -3  15   6      925.77      959.36     60.29 o
  -2  15   6     1650.90     1674.60     86.79 o
  -1  15   6       44.92       35.48     13.99 o
   0  15   6      130.79      121.07     24.14 o
   1  15   6        5.51       22.05     15.65 o
   2  15   6      273.09      244.52     26.37 o
   3  15   6       43.27       23.35     21.76 o
   4  15   6       20.99       32.95     24.02 o
  -5  16   6     1312.54      839.06     84.34 o
  -4  16   6       22.89       31.92     24.49 o
  -3  16   6       29.18       60.81     25.38 o
  -2  16   6      281.71      254.29     32.54 o
  -1  16   6     1044.47     1147.11     49.20 o
   0  16   6      365.08      313.47     24.44 o
   1  16   6      730.51      734.34     38.93 o
   2  16   6      346.92      340.11     31.53 o
   3  16   6      268.56      288.31     30.56 o
   4  16   6        7.72       29.43     25.36 o
  -5  17   6       26.93       33.46     26.42 o
  -4  17   6      669.08      669.81     50.61 o
  -3  17   6     1024.14     1070.02     65.04 o
  -2  17   6        7.58        3.16     25.64 o
  -1  17   6      375.67      383.33     54.60 o
   0  17   6       31.84       52.97     16.06 o
   1  17   6      518.36      543.76     33.14 o
   2  17   6       12.62       38.36     19.39 o
   3  17   6      855.24      913.77     52.18 o
   4  17   6      521.37      504.75     41.65 o
  -5  18   6       38.04       33.26     27.99 o
  -4  18   6       35.03       -2.43     27.15 o
  -3  18   6      214.01      238.96     33.82 o
  -2  18   6       10.09       19.29     22.97 o
  -1  18   6     2413.01     2594.96    113.34 o
   0  18   6      208.68      182.17     20.51 o
   1  18   6      686.30      699.09     45.89 o
   2  18   6       20.09       32.50     19.72 o
   3  18   6       67.29       89.35     24.04 o
  -5  19   6      472.49      449.68     44.49 o
  -4  19   6       10.67       17.39     26.35 o
  -3  19   6      895.12      873.51     58.28 o
  -2  19   6       56.73       80.32     25.44 o
  -1  19   6      876.50      873.66     67.18 o
   0  19   6        2.55        1.70     14.15 o
   1  19   6     1585.45     1560.33     64.41 o
   2  19   6        2.43       -3.24     17.90 o
   3  19   6      596.82      650.22     43.42 o
  -5  20   6      752.48      801.00    105.45 o
  -4  20   6       81.20      115.10     40.76 o
  -3  20   6     1308.52     1408.49     79.44 o
  -2  20   6       51.90       31.80     23.47 o
  -1  20   6     1895.55     2103.45     97.08 o
   0  20   6      254.69      247.89     28.86 o
   1  20   6      876.89      915.08     55.83 o
   2  20   6      331.66      325.61     44.28 o
   3  20   6      435.90      419.41     71.45 o
  -5  21   6       67.02       88.06     47.12 o
  -4  21   6       74.52       51.66     27.83 o
  -3  21   6     2394.52     2343.32    114.94 o
  -2  21   6      460.91      559.91     58.91 o
  -1  21   6      691.18      795.55     78.23 o
   0  21   6       12.54       26.77     15.20 o
   1  21   6      720.23      653.26     36.58 o
   2  21   6       11.51        3.97     18.39 o
   3  21   6      368.02      376.55     34.71 o
  -4  22   6      224.49      249.95     37.41 o
  -3  22   6      240.83      212.41     33.17 o
  -2  22   6      667.38      635.95     62.71 o
  -1  22   6      136.52      237.77     44.54 o
   0  22   6      365.40      386.47     28.27 o
   1  22   6      509.82      476.24     31.25 o
   2  22   6       83.51       88.96     22.60 o
   3  22   6        1.97      -12.20     21.72 o
  -4  23   6      465.65      478.36     50.38 o
  -3  23   6       11.54       33.06     33.88 o
  -2  23   6      291.47      365.60     50.13 o
  -1  23   6       51.14       94.23     37.50 o
   0  23   6        1.86       17.18     15.27 o
   1  23   6      224.61      228.78     23.48 o
   2  23   6      431.49      399.27     32.66 o
  -4  24   6      272.70      350.75     62.90 o
  -3  24   6       45.50       87.87     35.17 o
  -2  24   6       51.16       80.58     35.55 o
  -1  24   6      401.01      346.79    104.72 o
   0  24   6      945.70     1070.30     48.26 o
   1  24   6       79.43       60.23     18.19 o
   2  24   6      211.60      195.09     25.97 o
  -3  25   6       50.80      -14.49     35.98 o
  -2  25   6     1590.02     1826.80    118.41 o
  -1  25   6      293.21      339.59     76.31 o
   0  25   6       96.86       59.24     27.51 o
   1  25   6       12.68       14.88     27.24 o
   2  25   6      591.02      612.84     83.85 o
  -3  26   6       51.11       19.77     38.72 o
  -2  26   6      121.87      110.51     46.69 o
  -1  26   6      119.60      143.30     42.54 o
   0  26   6     1558.71     1586.83    233.33 o
   1  26   6        9.14      -21.00     39.53 o
  -3  27   6      134.02      123.60     48.26 o
  -2  27   6     2180.89     2379.39    173.36 o
  -1  27   6        7.23       57.41     45.72 o
   0  27   6        6.62       -5.49     38.99 o
   1  27   6       18.94       19.28     48.42 o
  -2  28   6       20.52       31.67     43.19 o
  -1  28   6      220.90      291.96     59.94 o
   0  28   6      595.10      597.38     78.47 o
  -1  29   6      311.22      300.20     62.10 o
  -5   0   7      952.54      871.75     67.65 o
  -3   0   7     1899.25     1950.97    172.56 o
  -1   0   7      573.55      656.41     79.79 o
   1   0   7     1176.03     1205.43     66.68 o
   3   0   7      181.88      160.12     48.26 o
  -6   1   7        0.78       -6.91     27.41 o
  -5   1   7      597.63      652.60     52.76 o
  -4   1   7        6.27        6.33     16.65 o
  -3   1   7     1013.88      991.09     47.82 o
  -2   1   7       77.67       66.31     15.90 o
  -1   1   7     1122.40     1168.15     46.78 o
   0   1   7      350.75      347.97     20.14 o
   1   1   7      170.78      184.51     17.78 o
   2   1   7        3.03        5.54     21.20 o
   3   1   7      129.68      132.95     45.32 o
   4   1   7        1.85       -6.69     28.50 o
  -6   2   7      372.52      324.20     41.54 o
  -5   2   7      880.45      951.40     75.67 o
  -4   2   7       35.17       38.09     17.98 o
  -3   2   7     1597.68     1685.18     83.43 o
  -2   2   7      155.88      181.42     19.86 o
  -1   2   7      139.90      185.69     15.19 o
   0   2   7       84.13       89.27     13.17 o
   1   2   7      347.84      395.51     27.61 o
   2   2   7      536.36      561.66     37.15 o
   3   2   7      142.42      208.39     35.00 o
   4   2   7       16.66       40.38     29.65 o
  -6   3   7       79.99       76.24     36.30 o
  -5   3   7      107.96      119.33     30.20 o
  -4   3   7       37.56       30.30     17.76 o
  -3   3   7      139.90      152.29     20.17 o
  -2   3   7       61.19       56.75     15.53 o
  -1   3   7      720.75      757.58     30.04 o
   0   3   7      164.78      206.42     16.33 o
   1   3   7       60.11       83.55     17.84 o
   2   3   7       27.89       26.64     18.60 o
   3   3   7      639.56      584.29     50.95 o
   4   3   7     1004.63     1078.43    118.48 o
  -6   4   7       63.99       90.57     33.54 o
  -5   4   7       52.32       45.41     27.39 o
  -4   4   7     1164.56     1149.02     74.42 o
  -3   4   7       50.86       45.71     16.90 o
  -2   4   7      136.06      181.15     20.16 o
  -1   4   7        1.89        8.95     10.64 o
   0   4   7      522.49      584.04     30.68 o
   1   4   7      732.33      701.90     37.35 o
   2   4   7      643.95      694.92     43.22 o
   3   4   7      314.09      310.16     32.32 o
   4   4   7      171.11      108.28     35.04 o
  -6   5   7      257.17      239.95     39.22 o
  -5   5   7      416.74      333.28     39.99 o
  -4   5   7        5.19       59.89     25.92 o
  -3   5   7       29.35       35.84     27.71 o
  -2   5   7     2393.52     2481.67    118.02 o
  -1   5   7      242.10      271.48     23.32 o
   0   5   7       79.06      103.18     17.09 o
   1   5   7      188.62      226.10     22.42 o
   2   5   7      125.10      113.49     22.66 o
   3   5   7       81.64       71.65     37.73 o
   4   5   7       51.05       50.56     32.14 o
  -6   6   7       30.66       54.43     32.49 o
  -5   6   7       11.95       15.61     26.04 o
  -4   6   7     2292.08     2150.35    126.05 o
  -3   6   7       40.10       25.65     24.79 o
  -2   6   7      102.20      211.85     28.99 o
  -1   6   7        4.46       18.90     13.42 o
   0   6   7     1994.78     2047.29     72.01 o
   1   6   7      135.99      118.07     19.84 o
   2   6   7      105.26       58.61     28.60 o
   3   6   7        0.00       45.92     22.24 o
   4   6   7        1.43       20.48     28.34 o
  -6   7   7     1237.02     1157.25     94.06 o
  -5   7   7      198.75      185.13     34.32 o
  -4   7   7       85.23      125.64     29.54 o
  -3   7   7       14.01       10.54     22.25 o
  -2   7   7     3690.27     3629.10    164.07 o
  -1   7   7        9.31        6.60     14.27 o
   0   7   7       87.29      141.55     18.58 o
   1   7   7       19.77       26.44     18.91 o
   2   7   7      646.60      642.26     40.74 o
   3   7   7      167.48      153.52     27.32 o
   4   7   7       14.93       31.67     25.80 o
  -5   8   7        8.85        3.71     26.73 o
  -4   8   7     2200.65     2266.97    167.25 o
  -3   8   7       81.51       98.55     47.70 o
  -2   8   7       19.35       76.84     28.56 o
  -1   8   7       48.72       41.76     19.75 o
   0   8   7     1837.27     1896.05     67.87 o
   1   8   7      493.13      509.82     32.31 o
   2   8   7      122.77      129.81     23.00 o
   3   8   7      638.52      542.16     40.35 o
   4   8   7       13.27       41.73     25.34 o
  -5   9   7       12.38        6.06     27.78 o
  -4   9   7      435.54      414.11     48.90 o
  -3   9   7       82.34       54.93     33.19 o
  -2   9   7      478.00      500.14     42.21 o
  -1   9   7      120.85      122.80     19.06 o
   0   9   7      520.60      564.35     62.49 o
   1   9   7       56.65       65.90     18.44 o
   2   9   7      637.14      599.46     41.48 o
   3   9   7       50.92       30.55     23.30 o
   4   9   7      172.80      176.16     31.25 o
  -5  10   7      294.86      274.53     39.89 o
  -4  10   7       16.54        3.84     24.51 o
  -3  10   7      211.01      303.35     36.63 o
  -2  10   7      157.90      187.82     31.20 o
  -1  10   7        1.81       20.24     14.21 o
   0  10   7      241.01      271.91     24.05 o
   1  10   7      929.11      975.10     48.58 o
   2  10   7     1672.85     1625.21     89.70 o
   3  10   7        0.99       16.40     24.06 o
  -5  11   7      168.36      186.32     36.27 o
  -4  11   7        0.27      -12.83     22.81 o
  -3  11   7      384.36      444.38     55.07 o
  -2  11   7        8.59      -21.89     21.89 o
  -1  11   7     2132.37     2210.42     89.40 o
   0  11   7      786.01      801.70     42.06 o
   1  11   7        1.58       64.19     18.88 o
   2  11   7      201.15      214.63     27.14 o
   3  11   7      986.94      895.81     53.12 o
  -5  12   7      558.71      533.55     51.44 o
  -4  12   7       23.78       31.57     28.01 o
  -3  12   7     1197.30     1085.11     67.23 o
  -2  12   7       13.11       18.95     24.51 o
  -1  12   7      780.25      891.58     53.75 o
   0  12   7      728.62      734.16     38.68 o
   1  12   7     1466.40     1476.35     80.10 o
   2  12   7      259.31      245.19     27.62 o
   3  12   7       64.69       71.50     24.76 o
  -5  13   7      385.29      428.73     64.80 o
  -4  13   7       54.19       46.59     27.47 o
  -3  13   7     1022.15     1037.51     67.09 o
  -2  13   7      131.91      108.64     28.66 o
  -1  13   7      548.50      647.50     41.38 o
   0  13   7      129.42      170.21     21.31 o
   1  13   7      780.94      804.63     42.38 o
   2  13   7       25.58       14.97     20.40 o
   3  13   7       95.49      107.10     25.95 o
  -5  14   7      568.39      529.36    104.56 o
  -4  14   7        5.20      -11.56     26.23 o
  -3  14   7     1165.46     1274.42     85.71 o
  -2  14   7        1.00        8.91     24.57 o
  -1  14   7      443.25      520.14     40.85 o
   0  14   7        2.36       27.69     16.22 o
   1  14   7      569.92      627.94     42.55 o
   2  14   7       46.89       47.25     27.46 o
   3  14   7       46.70       50.51     23.97 o
  -5  15   7       58.87       96.74     35.28 o
  -4  15   7       17.57       13.32     27.52 o
  -3  15   7      158.78      179.13     33.54 o
  -2  15   7       16.41       34.44     25.72 o
  -1  15   7     1219.30     1343.10     52.48 o
   0  15   7       85.83       70.37     17.81 o
   1  15   7       71.02       66.78     29.25 o
   2  15   7       54.95       43.22     21.84 o
   3  15   7      368.53      395.07     36.85 o
  -5  16   7      328.28      308.05     42.58 o
  -4  16   7       20.39       27.11     29.23 o
  -3  16   7       20.08       36.11     27.55 o
  -2  16   7      191.71      173.68     32.24 o
  -1  16   7      160.45      149.75     23.86 o
   0  16   7      182.46      226.45     22.85 o
   1  16   7      399.93      436.26     31.82 o
   2  16   7      940.47      937.66     51.58 o
   3  16   7        2.33        0.78     22.86 o
  -4  17   7       36.79       43.33     29.54 o
  -3  17   7       12.38       34.87     27.27 o
  -2  17   7      143.38      195.45     34.22 o
  -1  17   7       33.56       39.63     16.90 o
   0  17   7      291.44      328.24     26.94 o
   1  17   7      107.46       98.85     22.67 o
   2  17   7      379.75      302.58     30.60 o
   3  17   7      338.07      257.70     50.63 o
  -4  18   7     1356.68     1422.26     84.92 o
  -3  18   7       56.98       89.71     41.08 o
  -2  18   7      131.42      181.07     33.96 o
  -1  18   7       37.40       64.63     25.00 o
   0  18   7      668.45      736.97     39.58 o
   1  18   7       10.82        2.47     17.75 o
   2  18   7      186.76      181.85     26.46 o
  -4  19   7       21.85       20.44     30.29 o
  -3  19   7       83.73       90.95     31.17 o
  -2  19   7     1210.71     1307.76     76.50 o
  -1  19   7       36.78       31.91     24.52 o
   0  19   7      152.07      152.03     33.23 o
   1  19   7        0.76      -16.85     16.85 o
   2  19   7      504.98      430.44     35.45 o
  -4  20   7      502.23      519.19     49.36 o
  -3  20   7       99.01      118.15     32.68 o
  -2  20   7        1.24       40.47     35.01 o
  -1  20   7      117.46      157.14     30.53 o
   0  20   7     1042.41     1118.62     51.21 o
   1  20   7      200.51      195.72     24.38 o
   2  20   7       27.12       31.50     24.14 o
  -3  21   7      384.94      418.35     43.21 o
  -2  21   7     1683.47     1694.30    113.47 o
  -1  21   7       11.64       11.44     35.74 o
   0  21   7      146.55      166.89     21.74 o
   1  21   7       70.82       67.42     20.65 o
   2  21   7      272.69      270.68     31.08 o
  -3  22   7      344.83      346.83     53.63 o
  -2  22   7       84.65       76.46     39.80 o
  -1  22   7      387.50      497.08     61.20 o
   0  22   7      653.57      629.97     40.03 o
   1  22   7      311.82      318.43     29.06 o
  -3  23   7      266.28      274.28     49.99 o
  -2  23   7       48.72       32.77     35.55 o
  -1  23   7      545.61      691.92     70.41 o
   0  23   7        1.46       -9.73     16.68 o
   1  23   7        0.11       -2.90     18.48 o
  -2  24   7       49.05       70.00     39.33 o
  -1  24   7      985.19     1052.46    127.10 o
   0  24   7       77.61       62.01     30.00 o
  -1  25   7     1386.67     1698.64    116.90 o
  -4   0   8     1377.61     1316.74    169.86 o
  -2   0   8        8.78      -17.56     61.18 o
   0   0   8     1850.92     1924.21    132.81 o
   2   0   8      117.22      151.82     44.27 o
  -5   1   8        3.67       50.97     51.95 o
  -4   1   8       32.42       12.37     42.91 o
  -3   1   8       47.58       50.27     34.18 o
  -2   1   8     2325.08     2153.78    108.22 o
  -1   1   8      370.46      401.04     26.11 o
   0   1   8      683.08      703.83     99.83 o
   1   1   8        2.76       29.25     23.54 o
   2   1   8       10.02        5.55     24.06 o
   3   1   8       23.80       18.09     25.68 o
  -5   2   8        0.63        8.18     49.36 o
  -4   2   8      505.36      464.03     45.22 o
  -3   2   8     1401.26     1336.72     77.45 o
  -2   2   8     1463.27     1608.26     87.52 o
  -1   2   8      549.63      587.72     31.34 o
   0   2   8        6.15       15.02     17.82 o
   1   2   8      370.31      350.66     35.51 o
   2   2   8      453.22      365.10     39.46 o
   3   2   8       81.48       91.55     31.80 o
  -5   3   8       68.05       67.25     31.51 o
  -4   3   8        3.64       -8.57     24.63 o
  -3   3   8      420.96      443.20     42.12 o
  -2   3   8       78.34       98.62     26.94 o
  -1   3   8      833.29      897.86     51.33 o
   0   3   8      558.20      612.05     43.44 o
   1   3   8      374.45      333.91     93.93 o
   2   3   8       32.02        3.51     34.12 o
   3   3   8      419.65      492.56     48.89 o
  -5   4   8        2.62      -29.42     29.42 o
  -4   4   8       22.65       63.20     28.70 o
  -3   4   8       16.34       37.24     25.30 o
  -2   4   8      121.40      177.81     31.35 o
  -1   4   8       78.72      128.59     38.84 o
   0   4   8        8.37       34.73     15.39 o
   1   4   8      606.07      671.26     52.93 o
   2   4   8      533.48      463.26     81.00 o
   3   4   8      106.54      117.22     32.60 o
  -5   5   8      144.61      220.77     38.86 o
  -4   5   8       83.11       73.05     29.36 o
  -3   5   8      716.08      568.27     48.56 o
  -2   5   8       33.11       -8.43     22.78 o
  -1   5   8     1223.49     1301.96     78.32 o
   0   5   8      372.11      428.05     28.12 o
   1   5   8       98.59      152.96     23.03 o
   2   5   8       14.59       12.32     43.76 o
  -5   6   8      629.63      537.61     51.87 o
  -4   6   8       34.79       39.06     28.92 o
  -3   6   8     1503.58     1557.40     87.76 o
  -2   6   8        0.11      -12.58     24.01 o
  -1   6   8        6.83       28.15     15.78 o
   0   6   8        7.67       -6.93     16.24 o
   1   6   8      433.72      481.62     33.77 o
   2   6   8       64.29       96.26     49.01 o
  -5   7   8      866.34     1112.36     99.69 o
  -4   7   8       11.84       10.97     28.39 o
  -3   7   8      180.99      206.13     66.94 o
  -2   7   8       26.89       42.92     25.76 o
  -1   7   8      618.99      676.81     34.58 o
   0   7   8      182.06      224.58     23.58 o
   1   7   8        2.41        5.36     17.87 o
   2   7   8       73.36       60.57     22.69 o
  -4   8   8       54.05       30.28     28.64 o
  -3   8   8      649.16      751.62     56.63 o
  -2   8   8      523.65      523.66     47.10 o
  -1   8   8       61.61       80.23     17.52 o
   0   8   8        0.73        2.78     16.23 o
   1   8   8      265.87      238.70     26.59 o
   2   8   8      333.87      404.98     34.57 o
  -4   9   8      114.56      135.77     39.83 o
  -3   9   8        2.14       14.39     26.62 o
  -2   9   8       21.18       -2.96     24.67 o
  -1   9   8      160.45      182.08     28.55 o
   0   9   8      833.60      864.77     43.63 o
   1   9   8       10.91       10.93     18.87 o
   2   9   8      153.63      138.82     25.99 o
  -4  10   8       13.34      -14.07     25.28 o
  -3  10   8      132.46      185.28     33.78 o
  -2  10   8      270.82      323.30     38.31 o
  -1  10   8      198.10      189.77     37.95 o
   0  10   8       34.56       65.36     19.21 o
   1  10   8       39.44       20.77     22.33 o
   2  10   8      557.13      533.37     38.54 o
  -4  11   8       63.88      152.96     35.44 o
  -3  11   8        2.63       16.01     27.43 o
  -2  11   8      189.09      215.70     39.52 o
  -1  11   8      668.47      701.93     41.35 o
   0  11   8      133.81      178.85     37.24 o
   1  11   8      875.55      972.74     74.70 o
   2  11   8      165.46      171.08     27.72 o
  -4  12   8      823.64      939.01     65.91 o
  -3  12   8       52.90       61.14     29.39 o
  -2  12   8      161.87      229.96     61.60 o
  -1  12   8        0.56       13.51     16.06 o
   0  12   8      122.42      107.98     20.54 o
   1  12   8      849.14      840.92     81.65 o
   2  12   8      269.52      306.45     31.91 o
  -4  13   8       25.06      138.64     36.29 o
  -3  13   8       68.74       78.66     32.87 o
  -2  13   8     1004.12     1085.06     70.65 o
  -1  13   8        0.26       -6.59     16.38 o
   0  13   8      134.54      142.18     21.53 o
   1  13   8      103.20      107.93     22.47 o
   2  13   8      514.29      437.33     36.15 o
  -4  14   8     1568.95     1526.48     91.27 o
  -3  14   8        2.63       36.49     30.66 o
  -2  14   8      145.41      258.45     38.22 o
  -1  14   8      195.50      201.05     22.39 o
   0  14   8      247.00      343.38     31.41 o
   1  14   8      494.40      549.29     35.99 o
  -3  15   8       47.78       51.03     39.59 o
  -2  15   8      698.45      746.93     58.91 o
  -1  15   8      215.06      242.89     25.23 o
   0  15   8      447.64      484.97     32.25 o
   1  15   8       55.36       33.25     21.44 o
  -3  16   8      481.16      514.47     73.80 o
  -2  16   8      207.50      253.96     39.87 o
  -1  16   8      171.44      164.50     53.68 o
   0  16   8       95.73       98.56     20.98 o
   1  16   8      327.98      398.37     47.74 o
  -3  17   8       25.44       43.83     31.87 o
  -2  17   8       18.44       19.38     29.85 o
  -1  17   8      663.19      733.07     51.85 o
   0  17   8      266.10      269.08     26.01 o
   1  17   8      135.04      131.27     24.18 o
  -2  18   8       22.87      -11.01     30.02 o
  -1  18   8        8.46       20.09     25.44 o
   0  18   8       15.98        2.87     17.82 o
  -2  19   8       19.93       87.16     37.84 o
  -1  19   8      436.08      493.67     44.49 o
   0  19   8        8.49      -17.87     17.87 o
  -1  20   8      121.06       98.07     48.26 o
  -3   0   9       36.55      132.54     89.24 o
  -1   0   9        8.70       59.98     37.89 o
   1   0   9       27.88       60.10     36.57 o
  -3   1   9       73.46       21.75     56.22 o
  -2   1   9        0.09       98.77     55.43 o
  -1   1   9       94.31       83.28     22.68 o
   0   1   9      369.40      384.46     39.52 o
   1   1   9      256.31      311.38     62.45 o
  -3   2   9      308.30      431.40     92.36 o
  -2   2   9      151.34      183.51     64.55 o
  -1   2   9       25.64       37.15     20.93 o
   0   2   9        0.17      -13.54     21.05 o
   1   2   9       42.95       25.07     25.02 o
  -3   3   9      125.83      238.50     71.27 o
  -2   3   9        7.68       42.97     73.06 o
  -1   3   9      571.58      631.84     82.65 o
   0   3   9      357.08      341.40     64.08 o
   1   3   9      180.34      249.86     35.25 o
  -3   4   9      307.60      406.30     82.60 o
  -2   4   9      171.24      160.96     63.36 o
  -1   4   9      239.46      274.46     29.53 o
   0   4   9        8.88        5.49     20.77 o
   1   4   9      230.77      222.93     32.90 o
  -3   5   9      163.91      252.38    120.94 o
  -2   5   9      125.03      123.25     59.83 o
  -1   5   9      210.85      226.98     48.77 o
   0   5   9      236.87      259.98     30.41 o
  -3   6   9       31.50       97.18     59.56 o
  -2   6   9      271.16      377.01     78.33 o
  -1   6   9       21.06        5.07     21.81 o
   0   6   9       34.27       43.16     22.49 o
  -3   7   9       27.55       61.23     30.77 o
  -2   7   9      237.66      243.69     37.60 o
  -1   7   9       15.62       15.38     21.17 o
   0   7   9      239.99      216.22     71.11 o
  -2   8   9      174.32      228.43     37.77 o
  -1   8   9       74.43       99.78     23.70 o
   0   8   9        2.90       13.19     21.14 o
  -2   9   9        3.71       -1.55     28.83 o
  -1   9   9      238.95      318.95     26.70 o
   0   9   9      308.25      387.32     61.22 o
  -2  10   9      672.32      803.77     62.55 o
  -1  10   9      490.71      550.85     33.71 o
  -1  11   9      587.68      559.55     34.29 o
 
